# Supplementary material for: Integromics network meta-analysis on cardiac aging offers robust multi-layer modular signatures and reveals micronome synergism
Source: BMC Genomics. 2015 Mar 4;16(1):147. doi: 10.1186/s12864-015-1256-3 (PMC4367845; doi:10.1186/s12864-015-1256-3)
Supplement: Additional file 1: — Borda count ranking results of the 2,553 miRNA pairs based on the synergy scores as evaluated from 28 weighted networks in the mouse model. In bold the miRNA pairs identified in the consensus modules are highlighted. [file 12864_2015_1256_MOESM1_ESM.xlsx]

## Sheet: Sheet1
miRNA A	miRNA B
mmu-miR-106b	mmu-miR-17
mmu-miR-19a	mmu-miR-19b
mmu-miR-363	mmu-miR-92b
mmu-miR-181b	mmu-miR-181d
mmu-miR-125a-5p	mmu-miR-351
mmu-let-7d	mmu-let-7f
mmu-miR-18a	mmu-miR-18b
mmu-miR-128	mmu-miR-27b
mmu-miR-106a	mmu-miR-291a-3p
mmu-miR-200c	mmu-miR-429
mmu-miR-465a-5p	mmu-miR-465c-5p
mmu-miR-367	mmu-miR-542-5p
mmu-miR-214	mmu-miR-761
mmu-miR-542-5p	mmu-miR-92b
mmu-miR-106b	mmu-miR-93
mmu-miR-181b	mmu-miR-181c
mmu-miR-106b	mmu-miR-302d
mmu-miR-106b	mmu-miR-20b
mmu-miR-32	mmu-miR-92b
mmu-miR-92a	mmu-miR-92b
mmu-miR-106b	mmu-miR-302b
mmu-miR-106b	mmu-miR-20a
mmu-miR-294	mmu-miR-302a
mmu-miR-27a	mmu-miR-27b
mmu-miR-106a	mmu-miR-294
mmu-miR-291a-3p	mmu-miR-302a
mmu-miR-181a	mmu-miR-181b
mmu-miR-295	mmu-miR-302a
mmu-miR-32	mmu-miR-367
mmu-miR-15a	mmu-miR-195
mmu-miR-17	mmu-miR-294
mmu-miR-25	mmu-miR-32
mmu-miR-367	mmu-miR-92a
mmu-let-7f	mmu-let-7i
mmu-miR-30a	mmu-miR-384-5p
mmu-miR-106b	mmu-miR-295
mmu-miR-106b	mmu-miR-302c
mmu-let-7d	mmu-let-7g
mmu-let-7e	mmu-let-7f
mmu-miR-17	mmu-miR-291a-3p
mmu-let-7c	mmu-let-7d
mmu-miR-20b	mmu-miR-302a
mmu-miR-302a	mmu-miR-302b
mmu-let-7e	mmu-let-7g
mmu-let-7g	mmu-let-7i
mmu-let-7c	mmu-let-7i
mmu-let-7c	mmu-miR-98
mmu-miR-25	mmu-miR-92a
mmu-miR-16	mmu-miR-195
mmu-let-7f	mmu-miR-98
mmu-let-7a	mmu-let-7b
mmu-let-7a	mmu-let-7g
mmu-miR-106a	mmu-miR-17
mmu-miR-106b	mmu-miR-291b-3p
mmu-miR-106a	mmu-miR-291b-3p
mmu-miR-15b	mmu-miR-16
mmu-miR-106a	mmu-miR-301a
mmu-let-7d	mmu-miR-98
mmu-let-7b	mmu-let-7g
mmu-miR-106a	mmu-miR-302d
mmu-miR-291b-3p	mmu-miR-301a
mmu-miR-29a	mmu-miR-29c
mmu-miR-20a	mmu-miR-302a
mmu-miR-130b	mmu-miR-19a
mmu-miR-294	mmu-miR-302b
mmu-miR-367	mmu-miR-92b
mmu-miR-20b	mmu-miR-294
mmu-miR-20a	mmu-miR-294
mmu-miR-19a	mmu-miR-301a
mmu-miR-106a	mmu-miR-20a
mmu-miR-106a	mmu-miR-130a
mmu-miR-294	mmu-miR-302d
mmu-miR-20b	mmu-miR-93
mmu-let-7a	mmu-let-7c
mmu-let-7g	mmu-miR-98
mmu-let-7b	mmu-let-7f
mmu-miR-20a	mmu-miR-291a-3p
mmu-miR-20b	mmu-miR-291a-3p
mmu-miR-302a	mmu-miR-302d
mmu-miR-291a-3p	mmu-miR-302b
mmu-let-7d	mmu-let-7e
mmu-miR-15a	mmu-miR-15b
mmu-let-7a	mmu-let-7f
mmu-miR-106a	mmu-miR-302b
mmu-miR-291a-3p	mmu-miR-302d
mmu-miR-106a	mmu-miR-130b
mmu-miR-106a	mmu-miR-295
mmu-let-7b	mmu-let-7c
mmu-miR-130b	mmu-miR-291b-3p
mmu-miR-30a	mmu-miR-30d
mmu-miR-295	mmu-miR-302b
mmu-miR-19a	mmu-miR-291b-3p
mmu-miR-106b	mmu-miR-130a
mmu-let-7b	mmu-let-7d
mmu-miR-186	mmu-miR-302a
mmu-miR-32	mmu-miR-344
mmu-miR-30a	mmu-miR-30c
mmu-miR-17	mmu-miR-302a
mmu-miR-32	mmu-miR-434-5p
mmu-miR-30a	mmu-miR-30e
mmu-miR-32	mmu-miR-532-3p
mmu-miR-302a	mmu-miR-302c
mmu-miR-32	mmu-miR-688
mmu-miR-32	mmu-miR-703
mmu-miR-32	mmu-miR-878-5p
mmu-miR-106a	mmu-miR-20b
mmu-let-7a	mmu-let-7e
mmu-miR-106b	mmu-miR-291a-3p
mmu-miR-130a	mmu-miR-19a
mmu-miR-295	mmu-miR-302d
mmu-miR-294	mmu-miR-93
mmu-miR-125b-5p	mmu-miR-351
mmu-let-7b	mmu-let-7i
mmu-miR-106a	mmu-miR-302a
mmu-miR-495	mmu-miR-692
mmu-miR-466d-5p	mmu-miR-495
mmu-miR-106a	mmu-miR-302c
mmu-let-7i	mmu-miR-98
mmu-miR-17	mmu-miR-295
mmu-miR-190	mmu-miR-692
mmu-miR-106b	mmu-miR-301a
mmu-miR-291a-3p	mmu-miR-302c
mmu-miR-32	mmu-miR-467d
mmu-miR-32	mmu-miR-92a
mmu-miR-32	mmu-miR-467c
mmu-miR-106b	mmu-miR-130b
mmu-miR-30d	mmu-miR-384-5p
mmu-miR-363	mmu-miR-92a
mmu-miR-466d-5p	mmu-miR-692
mmu-miR-20b	mmu-miR-291b-3p
mmu-miR-295	mmu-miR-302c
mmu-miR-30e	mmu-miR-384-5p
mmu-miR-294	mmu-miR-302c
mmu-miR-25	mmu-miR-467c
mmu-miR-215	mmu-miR-25
mmu-miR-192	mmu-miR-25
mmu-let-7b	mmu-let-7e
mmu-miR-25	mmu-miR-344
mmu-miR-25	mmu-miR-434-5p
mmu-miR-25	mmu-miR-463
mmu-miR-367	mmu-miR-434-5p
mmu-miR-106a	mmu-miR-106b
mmu-miR-25	mmu-miR-532-3p
mmu-miR-30c	mmu-miR-384-5p
mmu-miR-25	mmu-miR-92b
mmu-miR-20b	mmu-miR-295
mmu-miR-367	mmu-miR-505
mmu-miR-25	mmu-miR-688
mmu-miR-367	mmu-miR-703
mmu-miR-25	mmu-miR-703
mmu-miR-367	mmu-miR-802
mmu-miR-25	mmu-miR-802
mmu-miR-32	mmu-miR-363
mmu-miR-367	mmu-miR-878-3p
mmu-miR-25	mmu-miR-878-3p
mmu-let-7a	mmu-let-7d
mmu-let-7a	mmu-let-7i
mmu-miR-25	mmu-miR-467d
mmu-miR-130b	mmu-miR-20b
mmu-miR-130a	mmu-miR-291b-3p
mmu-let-7g	mmu-miR-331-3p
mmu-let-7g	mmu-miR-450a-5p
mmu-let-7g	mmu-miR-490
mmu-let-7g	mmu-miR-493
mmu-miR-17	mmu-miR-291b-3p
mmu-let-7g	mmu-miR-582-3p
mmu-miR-17	mmu-miR-302b
mmu-let-7g	mmu-miR-763
mmu-let-7g	mmu-miR-202-5p
mmu-let-7g	mmu-miR-324-5p
mmu-let-7g	mmu-miR-540-5p
mmu-let-7e	mmu-let-7i
mmu-miR-106b	mmu-miR-302a
mmu-miR-15b	mmu-miR-195
mmu-miR-20a	mmu-miR-291b-3p
mmu-miR-15a	mmu-miR-16
mmu-let-7a	mmu-miR-98
mmu-miR-130b	mmu-miR-20a
mmu-miR-20b	mmu-miR-302b
mmu-miR-302b	mmu-miR-302c
mmu-miR-106b	mmu-miR-294
mmu-miR-20b	mmu-miR-301a
mmu-miR-30c	mmu-miR-30d
mmu-miR-30c	mmu-miR-30e
mmu-miR-20a	mmu-miR-301a
mmu-miR-294	mmu-miR-295
mmu-let-7a	mmu-miR-202-5p
mmu-let-7a	mmu-miR-324-5p
mmu-let-7a	mmu-miR-490
mmu-let-7a	mmu-miR-582-3p
mmu-miR-130a	mmu-miR-20b
mmu-let-7a	mmu-miR-680
mmu-miR-130b	mmu-miR-17
mmu-miR-148a	mmu-miR-152
mmu-let-7a	mmu-miR-763
mmu-let-7a	mmu-miR-875-3p
mmu-miR-25	mmu-miR-363
mmu-let-7c	mmu-let-7e
mmu-miR-200b	mmu-miR-200c
mmu-miR-20a	mmu-miR-302b
mmu-miR-302b	mmu-miR-302d
mmu-miR-20a	mmu-miR-295
mmu-miR-17	mmu-miR-302d
mmu-miR-17	mmu-miR-301a
mmu-miR-181c	mmu-miR-429
mmu-let-7g	mmu-miR-18a
mmu-miR-20b	mmu-miR-367
mmu-miR-181c	mmu-miR-200b
mmu-miR-291b-3p	mmu-miR-367
mmu-miR-190b	mmu-miR-297c
mmu-miR-17	mmu-miR-20b
mmu-miR-190b	mmu-miR-489
mmu-miR-20b	mmu-miR-302d
mmu-let-7e	mmu-miR-467a
mmu-miR-186	mmu-miR-291a-3p
mmu-let-7e	mmu-miR-500
mmu-let-7e	mmu-miR-501-3p
mmu-let-7e	mmu-miR-202-5p
mmu-let-7e	mmu-miR-324-5p
mmu-let-7e	mmu-miR-582-3p
mmu-miR-132	mmu-miR-190b
mmu-let-7a	mmu-miR-18a
mmu-let-7e	mmu-miR-682
mmu-let-7e	mmu-miR-540-5p
mmu-miR-130b	mmu-miR-721
mmu-miR-132	mmu-miR-212
mmu-miR-20a	mmu-miR-302d
mmu-miR-20a	mmu-miR-367
mmu-miR-29a	mmu-miR-29b
mmu-let-7e	mmu-miR-98
mmu-miR-106b	mmu-miR-142-5p
mmu-miR-17	mmu-miR-367
mmu-miR-181a	mmu-miR-181d
mmu-miR-130a	mmu-miR-20a
mmu-let-7b	mmu-miR-202-5p
mmu-miR-106b	mmu-miR-155
mmu-let-7b	mmu-miR-324-5p
mmu-miR-190b	mmu-miR-338-3p
mmu-miR-190b	mmu-miR-421
mmu-let-7b	mmu-miR-763
mmu-let-7b	mmu-miR-874
mmu-miR-190b	mmu-miR-297b-5p
mmu-miR-130a	mmu-miR-301a
mmu-let-7b	mmu-miR-875-3p
mmu-let-7g	mmu-miR-17
mmu-let-7b	mmu-miR-540-5p
mmu-let-7g	mmu-miR-20b
mmu-miR-130a	mmu-miR-17
mmu-miR-15a	mmu-miR-367
mmu-let-7g	mmu-miR-106a
mmu-miR-363	mmu-miR-367
mmu-let-7g	mmu-miR-20a
mmu-miR-190b	mmu-miR-511
mmu-miR-130b	mmu-miR-434-5p
mmu-miR-130b	mmu-miR-491
mmu-miR-130b	mmu-miR-540-5p
mmu-let-7f	mmu-let-7g
mmu-miR-130b	mmu-miR-500
mmu-miR-181c	mmu-miR-200c
mmu-miR-130b	mmu-miR-501-3p
mmu-miR-190b	mmu-miR-465a-5p
mmu-miR-181a	mmu-miR-200c
mmu-miR-130b	mmu-miR-703
mmu-miR-130a	mmu-miR-19b
mmu-let-7c	mmu-miR-20b
mmu-miR-130b	mmu-miR-741
mmu-let-7b	mmu-miR-18a
mmu-miR-20b	mmu-miR-302c
mmu-let-7c	mmu-miR-155
mmu-miR-186	mmu-miR-294
mmu-miR-25	mmu-miR-542-5p
mmu-let-7a	mmu-miR-19a
mmu-miR-181c	mmu-miR-20a
mmu-miR-17	mmu-miR-302c
mmu-miR-152	mmu-miR-16
mmu-let-7g	mmu-miR-19a
mmu-miR-20a	mmu-miR-20b
mmu-let-7f	mmu-miR-106a
mmu-let-7c	mmu-let-7f
mmu-miR-106b	mmu-miR-210
mmu-let-7c	mmu-miR-106a
mmu-miR-152	mmu-miR-15a
mmu-let-7a	mmu-miR-190
mmu-miR-20a	mmu-miR-302c
mmu-miR-190b	mmu-miR-33
mmu-miR-190b	mmu-miR-759
mmu-miR-190b	mmu-miR-505
mmu-miR-105	mmu-miR-190b
mmu-let-7b	mmu-miR-17
mmu-let-7b	mmu-miR-20b
mmu-miR-190b	mmu-miR-770-5p
mmu-miR-106a	mmu-miR-155
mmu-miR-181a	mmu-miR-294
mmu-miR-181a	mmu-miR-181c
mmu-miR-190b	mmu-miR-871
mmu-miR-190b	mmu-miR-495
mmu-miR-181d	mmu-miR-200b
mmu-miR-212	mmu-miR-465a-5p
mmu-miR-130a	mmu-miR-130b
mmu-let-7b	mmu-miR-20a
mmu-miR-107	mmu-miR-15a
mmu-let-7b	mmu-miR-106a
mmu-miR-190	mmu-miR-190b
mmu-let-7c	mmu-miR-17
mmu-miR-197	mmu-miR-302a
mmu-miR-190	mmu-miR-297c
mmu-miR-124	mmu-miR-125b-5p
mmu-miR-297c	mmu-miR-421
mmu-miR-190b	mmu-miR-692
mmu-miR-25	mmu-miR-367
mmu-miR-200b	mmu-miR-212
mmu-miR-190b	mmu-miR-212
mmu-miR-302c	mmu-miR-495
mmu-let-7b	mmu-miR-19a
mmu-miR-190b	mmu-miR-697
mmu-miR-106b	mmu-miR-296-5p
mmu-let-7c	mmu-miR-20a
mmu-miR-294	mmu-miR-30e
mmu-let-7c	mmu-miR-202-5p
mmu-miR-291a-3p	mmu-miR-295
mmu-miR-297c	mmu-miR-465a-5p
mmu-miR-17	mmu-miR-20a
mmu-miR-294	mmu-miR-429
mmu-miR-106a	mmu-miR-210
mmu-miR-200c	mmu-miR-212
mmu-miR-105	mmu-miR-294
mmu-miR-107	mmu-miR-15b
mmu-let-7c	mmu-miR-18a
mmu-miR-294	mmu-miR-30c
mmu-miR-181d	mmu-miR-200c
mmu-miR-132	mmu-miR-297c
mmu-miR-297c	mmu-miR-489
mmu-miR-212	mmu-miR-297c
mmu-miR-181a	mmu-miR-200b
mmu-miR-30d	mmu-miR-466d-5p
mmu-miR-132	mmu-miR-697
mmu-miR-181c	mmu-miR-181d
mmu-miR-15a	mmu-miR-20b
mmu-miR-302c	mmu-miR-302d
mmu-let-7d	mmu-miR-202-5p
mmu-miR-190	mmu-miR-295
mmu-miR-152	mmu-miR-195
mmu-miR-210	mmu-miR-294
mmu-let-7c	mmu-miR-19a
mmu-miR-297c	mmu-miR-338-3p
mmu-let-7d	mmu-let-7i
mmu-let-7d	mmu-miR-17
mmu-miR-105	mmu-miR-132
mmu-let-7f	mmu-miR-20b
mmu-let-7d	mmu-miR-466d-5p
mmu-miR-186	mmu-miR-302b
mmu-let-7c	mmu-let-7g
mmu-miR-148b	mmu-miR-152
mmu-miR-105	mmu-miR-297c
mmu-miR-125a-5p	mmu-miR-335-5p
mmu-let-7c	mmu-miR-324-5p
mmu-let-7c	mmu-miR-331-3p
mmu-miR-297c	mmu-miR-511
mmu-miR-186	mmu-miR-295
mmu-miR-17	mmu-miR-186
mmu-miR-132	mmu-miR-338-3p
mmu-let-7d	mmu-miR-20b
mmu-miR-30d	mmu-miR-495
mmu-miR-291a-3p	mmu-miR-30e
mmu-miR-212	mmu-miR-429
mmu-miR-20b	mmu-miR-210
mmu-miR-15a	mmu-miR-17
mmu-miR-185	mmu-miR-297c
mmu-let-7d	mmu-miR-298
mmu-let-7f	mmu-miR-17
mmu-miR-132	mmu-miR-429
mmu-miR-130b	mmu-miR-301a
mmu-miR-200b	mmu-miR-697
mmu-miR-186	mmu-miR-20a
mmu-miR-15a	mmu-miR-20a
mmu-miR-100	mmu-miR-30d
mmu-miR-106a	mmu-miR-93
mmu-miR-181d	mmu-miR-429
mmu-miR-181a	mmu-miR-429
mmu-let-7b	mmu-miR-98
mmu-miR-100	mmu-miR-200b
mmu-let-7d	mmu-miR-324-5p
mmu-miR-105	mmu-miR-190
mmu-miR-294	mmu-miR-344
mmu-miR-18b	mmu-miR-297c
mmu-miR-297b-5p	mmu-miR-297c
mmu-miR-105	mmu-miR-291a-3p
mmu-miR-297c	mmu-miR-692
mmu-let-7f	mmu-miR-18a
mmu-miR-127	mmu-miR-186
mmu-miR-190	mmu-miR-194
mmu-miR-186	mmu-miR-187
mmu-let-7f	mmu-miR-20a
mmu-miR-132	mmu-miR-190
mmu-miR-135a	mmu-miR-135b
mmu-miR-101a	mmu-miR-101b
mmu-miR-147	mmu-miR-148a
mmu-miR-30d	mmu-miR-30e
mmu-miR-34a	mmu-miR-34b-5p
mmu-miR-125a-5p	mmu-miR-125b-5p
mmu-miR-133a	mmu-miR-133b
mmu-miR-190	mmu-miR-297b-5p
mmu-miR-291a-3p	mmu-miR-294
mmu-miR-190	mmu-miR-495
mmu-miR-291b-3p	mmu-miR-93
mmu-miR-148a	mmu-miR-193b
mmu-miR-103	mmu-miR-107
mmu-miR-141	mmu-miR-200a
mmu-miR-148a	mmu-miR-197
mmu-miR-147	mmu-miR-148b
mmu-miR-30e	mmu-miR-495
mmu-miR-200a	mmu-miR-200b
mmu-miR-141	mmu-miR-200b
mmu-miR-105	mmu-miR-10a
mmu-miR-148a	mmu-miR-148b
mmu-miR-190	mmu-miR-212
mmu-miR-105	mmu-miR-10b
mmu-miR-133b	mmu-miR-190
mmu-miR-181b	mmu-miR-187
mmu-let-7d	mmu-miR-346
mmu-miR-133a	mmu-miR-190
mmu-miR-132	mmu-miR-297b-5p
mmu-miR-18a	mmu-miR-19a
mmu-miR-105	mmu-miR-302b
mmu-miR-181c	mmu-miR-543
mmu-miR-100	mmu-miR-10a
mmu-miR-200b	mmu-miR-204
mmu-miR-124	mmu-miR-128
mmu-miR-17	mmu-miR-93
mmu-miR-190	mmu-miR-201
mmu-miR-10b	mmu-miR-134
mmu-miR-212	mmu-miR-30a
mmu-miR-139-5p	mmu-miR-144
mmu-miR-101b	mmu-miR-144
mmu-miR-128	mmu-miR-146b
mmu-miR-20a	mmu-miR-93
mmu-miR-128	mmu-miR-27a
mmu-miR-139-3p	mmu-miR-150
mmu-miR-495	mmu-miR-873
mmu-miR-142-5p	mmu-miR-151-5p
mmu-miR-100	mmu-miR-152
mmu-miR-291a-3p	mmu-miR-429
mmu-let-7f	mmu-miR-155
mmu-miR-212	mmu-miR-30c
mmu-miR-155	mmu-miR-17
mmu-miR-145	mmu-miR-184
mmu-miR-295	mmu-miR-93
mmu-miR-130a	mmu-miR-193
mmu-miR-124	mmu-miR-19b
mmu-miR-105	mmu-miR-212
mmu-miR-16	mmu-miR-187
mmu-miR-15a	mmu-miR-187
mmu-miR-30e	mmu-miR-466d-5p
mmu-miR-133b	mmu-miR-188-5p
mmu-miR-133a	mmu-miR-188-5p
mmu-miR-302c	mmu-miR-326
mmu-miR-1	mmu-miR-18a
mmu-miR-100	mmu-miR-200c
mmu-miR-291a-3p	mmu-miR-30c
mmu-miR-187	mmu-miR-18b
mmu-miR-190	mmu-miR-330
mmu-miR-185	mmu-miR-18b
mmu-miR-105	mmu-miR-193
mmu-miR-141	mmu-miR-200c
mmu-miR-26a	mmu-miR-26b
mmu-miR-183	mmu-miR-191
mmu-miR-15b	mmu-miR-191
mmu-miR-200b	mmu-miR-30c
mmu-miR-10b	mmu-miR-191
mmu-miR-212	mmu-miR-297b-5p
mmu-miR-10a	mmu-miR-191
mmu-miR-155	mmu-miR-192
mmu-miR-297c	mmu-miR-697
mmu-miR-152	mmu-miR-193
mmu-miR-152	mmu-miR-193b
mmu-miR-148b	mmu-miR-193b
mmu-miR-196a	mmu-miR-196b
mmu-miR-187	mmu-miR-195
mmu-miR-291a-5p	mmu-miR-291b-5p
mmu-miR-107	mmu-miR-196a
mmu-let-7f	mmu-miR-19a
mmu-miR-107	mmu-miR-196b
mmu-miR-302b	mmu-miR-429
mmu-miR-188-3p	mmu-miR-197
mmu-miR-210	mmu-miR-291a-3p
mmu-miR-30d	mmu-miR-532-3p
mmu-miR-196a	mmu-miR-199a-5p
mmu-miR-18a	mmu-miR-199a-5p
mmu-miR-100	mmu-miR-30e
mmu-miR-199a-5p	mmu-miR-19a
mmu-miR-124	mmu-miR-19a
mmu-miR-1	mmu-miR-19a
mmu-miR-23a	mmu-miR-23b
mmu-miR-135a	mmu-miR-200a
mmu-miR-344	mmu-miR-363
mmu-miR-181b	mmu-miR-30c
mmu-miR-191	mmu-miR-201
mmu-miR-291a-3p	mmu-miR-93
mmu-miR-100	mmu-miR-201
mmu-miR-18a	mmu-miR-202-3p
mmu-miR-127	mmu-miR-27a
mmu-miR-202-3p	mmu-miR-202-5p
mmu-miR-19a	mmu-miR-27a
mmu-miR-201	mmu-miR-202-5p
mmu-miR-297b-5p	mmu-miR-338-3p
mmu-miR-128	mmu-miR-202-5p
mmu-miR-10b	mmu-miR-202-5p
mmu-miR-10a	mmu-miR-202-5p
mmu-let-7i	mmu-miR-202-5p
mmu-let-7f	mmu-miR-202-5p
mmu-miR-134	mmu-miR-206
mmu-miR-1	mmu-miR-206
mmu-miR-206	mmu-miR-207
mmu-miR-201	mmu-miR-207
mmu-miR-181c	mmu-miR-688
mmu-miR-128	mmu-miR-207
mmu-miR-155	mmu-miR-20a
mmu-miR-297c	mmu-miR-495
mmu-miR-142-5p	mmu-miR-20a
mmu-miR-212	mmu-miR-338-3p
mmu-miR-193b	mmu-miR-21
mmu-miR-193	mmu-miR-21
mmu-miR-30d	mmu-miR-615-3p
mmu-miR-185	mmu-miR-21
mmu-miR-103	mmu-miR-296-5p
mmu-miR-181c	mmu-miR-693-3p
mmu-miR-384-5p	mmu-miR-574-3p
mmu-miR-20a	mmu-miR-210
mmu-miR-200a	mmu-miR-210
mmu-miR-194	mmu-miR-210
mmu-miR-17	mmu-miR-210
mmu-miR-127	mmu-miR-26a
mmu-miR-212	mmu-miR-465c-5p
mmu-miR-100	mmu-miR-23a
mmu-miR-141	mmu-miR-210
mmu-miR-105	mmu-miR-297b-5p
mmu-miR-204	mmu-miR-211
mmu-miR-127	mmu-miR-212
mmu-miR-30d	mmu-miR-666-5p
mmu-miR-200a	mmu-miR-214
mmu-miR-200c	mmu-miR-376b
mmu-miR-185	mmu-miR-214
mmu-miR-197	mmu-miR-215
mmu-miR-191	mmu-miR-216a
mmu-miR-15a	mmu-miR-216b
mmu-miR-129-3p	mmu-miR-216b
mmu-miR-128	mmu-miR-217
mmu-miR-192	mmu-miR-218
mmu-miR-191	mmu-miR-218
mmu-miR-18b	mmu-miR-219
mmu-miR-215	mmu-miR-22
mmu-miR-18b	mmu-miR-22
mmu-miR-297c	mmu-miR-434-3p
mmu-miR-10b	mmu-miR-22
mmu-miR-202-5p	mmu-miR-220
mmu-miR-132	mmu-miR-421
mmu-miR-30d	mmu-miR-675-5p
mmu-miR-197	mmu-miR-221
mmu-miR-183	mmu-miR-221
mmu-miR-190	mmu-miR-338-3p
mmu-miR-201	mmu-miR-222
mmu-miR-29b	mmu-miR-29c
mmu-miR-34a	mmu-miR-449b
mmu-miR-10b	mmu-miR-222
mmu-miR-212	mmu-miR-697
mmu-miR-215	mmu-miR-223
mmu-miR-128	mmu-miR-223
mmu-miR-201	mmu-miR-224
mmu-miR-106a	mmu-miR-463
mmu-miR-150	mmu-miR-224
mmu-miR-146b	mmu-miR-224
mmu-miR-19a	mmu-miR-27b
mmu-miR-146a	mmu-miR-224
mmu-miR-132	mmu-miR-375
mmu-miR-363	mmu-miR-434-5p
mmu-miR-193b	mmu-miR-23b
mmu-miR-100	mmu-miR-23b
mmu-miR-190	mmu-miR-421
mmu-miR-142-3p	mmu-miR-24
mmu-miR-181d	mmu-miR-296-5p
mmu-miR-192	mmu-miR-26b
mmu-miR-130a	mmu-miR-296-5p
mmu-miR-144	mmu-miR-27b
mmu-miR-127	mmu-miR-27b
mmu-miR-215	mmu-miR-28
mmu-miR-202-3p	mmu-miR-28
mmu-miR-10a	mmu-miR-28
mmu-miR-100	mmu-miR-28
mmu-miR-27a	mmu-miR-466d-5p
mmu-miR-190	mmu-miR-326
mmu-miR-216a	mmu-miR-290-3p
mmu-miR-297b-5p	mmu-miR-421
mmu-miR-151-5p	mmu-miR-290-5p
mmu-miR-335-5p	mmu-miR-467e
mmu-miR-22	mmu-miR-291a-5p
mmu-miR-22	mmu-miR-291b-5p
mmu-miR-290-3p	mmu-miR-292-3p
mmu-miR-30d	mmu-miR-696
mmu-miR-18b	mmu-miR-297b-5p
mmu-miR-290-5p	mmu-miR-292-5p
mmu-miR-185	mmu-miR-297b-5p
mmu-miR-151-5p	mmu-miR-292-5p
mmu-miR-129-5p	mmu-miR-292-5p
mmu-miR-212	mmu-miR-421
mmu-miR-297b-5p	mmu-miR-465a-5p
mmu-miR-125a-3p	mmu-miR-302d
mmu-miR-27b	mmu-miR-466d-5p
mmu-miR-219	mmu-miR-296-3p
mmu-miR-216b	mmu-miR-296-3p
mmu-miR-21	mmu-miR-296-3p
mmu-miR-206	mmu-miR-296-3p
mmu-miR-199a-5p	mmu-miR-296-3p
mmu-miR-144	mmu-miR-296-3p
mmu-miR-212	mmu-miR-376b
mmu-let-7f	mmu-miR-296-3p
mmu-miR-217	mmu-miR-296-5p
mmu-miR-20a	mmu-miR-296-5p
mmu-miR-188-5p	mmu-miR-296-5p
mmu-miR-26a	mmu-miR-320
mmu-miR-150	mmu-miR-296-5p
mmu-miR-338-3p	mmu-miR-421
mmu-miR-107	mmu-miR-296-5p
mmu-miR-421	mmu-miR-465a-5p
mmu-miR-105	mmu-miR-338-3p
mmu-miR-220	mmu-miR-298
mmu-miR-154	mmu-miR-298
mmu-miR-220	mmu-miR-299
mmu-miR-200b	mmu-miR-429
mmu-miR-205	mmu-miR-299
mmu-miR-200b	mmu-miR-455
mmu-miR-137	mmu-miR-299
mmu-miR-105	mmu-miR-465a-5p
mmu-miR-10b	mmu-miR-29a
mmu-miR-1	mmu-miR-29a
mmu-miR-10b	mmu-miR-29b
mmu-miR-1	mmu-miR-29b
mmu-miR-10b	mmu-miR-29c
mmu-miR-429	mmu-miR-465c-5p
mmu-miR-1	mmu-miR-29c
mmu-miR-376b	mmu-miR-429
mmu-miR-18a	mmu-miR-300
mmu-miR-197	mmu-miR-302c
mmu-miR-187	mmu-miR-30a
mmu-miR-100	mmu-miR-30a
mmu-miR-100	mmu-miR-30c
mmu-miR-10b	mmu-miR-31
mmu-miR-10a	mmu-miR-31
mmu-miR-200c	mmu-miR-465c-5p
mmu-miR-296-5p	mmu-miR-320
mmu-miR-26b	mmu-miR-320
mmu-miR-190	mmu-miR-465a-5p
mmu-miR-139-3p	mmu-miR-323-3p
mmu-miR-302c	mmu-miR-323-5p
mmu-miR-302b	mmu-miR-330
mmu-miR-291b-5p	mmu-miR-323-5p
mmu-miR-132	mmu-miR-465a-5p
mmu-miR-291a-5p	mmu-miR-323-5p
mmu-miR-21	mmu-miR-323-5p
mmu-miR-326	mmu-miR-330
mmu-miR-200a	mmu-miR-323-5p
mmu-miR-338-3p	mmu-miR-465a-5p
mmu-miR-188-5p	mmu-miR-323-5p
mmu-miR-182	mmu-miR-323-5p
mmu-miR-141	mmu-miR-323-5p
mmu-miR-133a	mmu-miR-323-5p
mmu-miR-220	mmu-miR-324-3p
mmu-miR-27a	mmu-miR-344
mmu-miR-210	mmu-miR-324-3p
mmu-miR-126-5p	mmu-miR-324-3p
mmu-miR-10b	mmu-miR-324-3p
mmu-miR-202-3p	mmu-miR-324-5p
mmu-miR-196b	mmu-miR-324-5p
mmu-miR-144	mmu-miR-324-5p
mmu-miR-137	mmu-miR-324-5p
mmu-let-7i	mmu-miR-324-5p
mmu-miR-465a-5p	mmu-miR-489
mmu-let-7f	mmu-miR-324-5p
mmu-miR-181a	mmu-miR-423-5p
mmu-let-7c	mmu-miR-540-5p
mmu-miR-219	mmu-miR-325
mmu-miR-221	mmu-miR-326
mmu-miR-194	mmu-miR-326
mmu-miR-192	mmu-miR-326
mmu-miR-142-3p	mmu-miR-326
mmu-miR-129-5p	mmu-miR-326
mmu-miR-300	mmu-miR-327
mmu-miR-18b	mmu-miR-327
mmu-miR-15b	mmu-miR-327
mmu-miR-129-3p	mmu-miR-327
mmu-miR-296-5p	mmu-miR-328
mmu-miR-296-3p	mmu-miR-328
mmu-miR-28	mmu-miR-328
mmu-miR-22	mmu-miR-328
mmu-miR-215	mmu-miR-328
mmu-miR-142-5p	mmu-miR-328
mmu-miR-136	mmu-miR-328
mmu-miR-202-5p	mmu-miR-329
mmu-miR-30d	mmu-miR-9
mmu-miR-296-3p	mmu-miR-330
mmu-miR-28	mmu-miR-330
mmu-miR-194	mmu-miR-330
mmu-miR-465a-5p	mmu-miR-495
mmu-miR-137	mmu-miR-330
mmu-miR-129-5p	mmu-miR-330
mmu-miR-222	mmu-miR-331-3p
mmu-miR-26a	mmu-miR-344
mmu-miR-221	mmu-miR-331-3p
mmu-miR-193	mmu-miR-331-3p
mmu-miR-326	mmu-miR-384-5p
mmu-miR-155	mmu-miR-331-3p
mmu-miR-30d	mmu-miR-99a
mmu-let-7f	mmu-miR-331-3p
mmu-let-7c	mmu-miR-582-3p
mmu-miR-201	mmu-miR-331-5p
mmu-miR-202-5p	mmu-miR-335-3p
mmu-miR-327	mmu-miR-335-5p
mmu-miR-219	mmu-miR-335-5p
mmu-miR-295	mmu-miR-344
mmu-miR-218	mmu-miR-335-5p
mmu-miR-291a-3p	mmu-miR-434-5p
mmu-miR-217	mmu-miR-335-5p
mmu-miR-148a	mmu-miR-463
mmu-miR-202-5p	mmu-miR-335-5p
mmu-let-7c	mmu-miR-582-5p
mmu-miR-140	mmu-miR-335-5p
mmu-miR-22	mmu-miR-337-3p
mmu-miR-103	mmu-miR-375
mmu-miR-324-3p	mmu-miR-338-3p
mmu-miR-296-3p	mmu-miR-338-3p
mmu-miR-28	mmu-miR-338-3p
mmu-miR-201	mmu-miR-338-3p
mmu-miR-142-5p	mmu-miR-338-3p
mmu-miR-100	mmu-miR-338-3p
mmu-miR-153	mmu-miR-338-5p
mmu-miR-10b	mmu-miR-338-5p
mmu-miR-335-5p	mmu-miR-342-3p
mmu-miR-324-5p	mmu-miR-342-3p
mmu-miR-220	mmu-miR-342-3p
mmu-miR-202-5p	mmu-miR-342-3p
mmu-miR-199a-3p	mmu-miR-342-3p
mmu-miR-137	mmu-miR-342-3p
mmu-miR-297b-5p	mmu-miR-489
mmu-miR-206	mmu-miR-342-5p
mmu-miR-144	mmu-miR-342-5p
mmu-miR-335-5p	mmu-miR-343
mmu-miR-132	mmu-miR-495
mmu-miR-337-3p	mmu-miR-344
mmu-miR-421	mmu-miR-489
mmu-miR-327	mmu-miR-344
mmu-miR-29c	mmu-miR-344
mmu-miR-29b	mmu-miR-344
mmu-miR-29a	mmu-miR-344
mmu-let-7d	mmu-miR-540-5p
mmu-miR-292-3p	mmu-miR-344
mmu-miR-27b	mmu-miR-344
mmu-miR-335-5p	mmu-miR-449b
mmu-miR-26b	mmu-miR-344
mmu-miR-218	mmu-miR-344
mmu-miR-201	mmu-miR-344
mmu-miR-154	mmu-miR-344
mmu-miR-465a-5p	mmu-miR-532-3p
mmu-miR-144	mmu-miR-344
mmu-miR-134	mmu-miR-344
mmu-miR-105	mmu-miR-421
mmu-miR-132	mmu-miR-489
mmu-miR-129-3p	mmu-miR-344
mmu-let-7c	mmu-miR-654-5p
mmu-miR-128	mmu-miR-344
mmu-miR-10b	mmu-miR-344
mmu-miR-331-5p	mmu-miR-345-3p
mmu-miR-134	mmu-miR-345-3p
mmu-miR-296-5p	mmu-miR-345-5p
mmu-miR-21	mmu-miR-345-5p
mmu-miR-105	mmu-miR-34c
mmu-miR-344	mmu-miR-346
mmu-miR-22	mmu-miR-346
mmu-miR-217	mmu-miR-346
mmu-miR-200a	mmu-miR-346
mmu-miR-30e	mmu-miR-487b
mmu-miR-141	mmu-miR-346
mmu-miR-30c	mmu-miR-495
mmu-miR-135b	mmu-miR-346
mmu-miR-125a-5p	mmu-miR-346
mmu-miR-296-3p	mmu-miR-34a
mmu-miR-201	mmu-miR-34a
mmu-miR-191	mmu-miR-34a
mmu-miR-465a-5p	mmu-miR-511
mmu-miR-326	mmu-miR-34b-3p
mmu-miR-298	mmu-miR-34b-3p
mmu-miR-24	mmu-miR-34b-3p
mmu-miR-223	mmu-miR-34b-3p
mmu-miR-337-3p	mmu-miR-34b-5p
mmu-miR-327	mmu-miR-34b-5p
mmu-miR-106a	mmu-miR-582-3p
mmu-miR-324-5p	mmu-miR-34b-5p
mmu-miR-296-5p	mmu-miR-34b-5p
mmu-miR-188-3p	mmu-miR-34b-5p
mmu-miR-183	mmu-miR-34b-5p
mmu-miR-142-5p	mmu-miR-34b-5p
mmu-miR-34a	mmu-miR-34c
mmu-miR-363	mmu-miR-542-3p
mmu-miR-327	mmu-miR-34c
mmu-miR-346	mmu-miR-350
mmu-miR-132	mmu-miR-493
mmu-miR-327	mmu-miR-350
mmu-miR-28	mmu-miR-350
mmu-miR-105	mmu-miR-375
mmu-miR-190	mmu-miR-489
mmu-miR-134	mmu-miR-350
mmu-miR-346	mmu-miR-351
mmu-miR-126-5p	mmu-miR-351
mmu-miR-124	mmu-miR-351
mmu-miR-186	mmu-miR-542-5p
mmu-miR-148a	mmu-miR-540-5p
mmu-miR-329	mmu-miR-362-3p
mmu-miR-34b-3p	mmu-miR-369-3p
mmu-miR-327	mmu-miR-369-3p
mmu-miR-296-3p	mmu-miR-369-3p
mmu-miR-197	mmu-miR-369-3p
mmu-miR-34b-3p	mmu-miR-374
mmu-miR-215	mmu-miR-374
mmu-miR-297b-5p	mmu-miR-495
mmu-miR-197	mmu-miR-374
mmu-miR-335-3p	mmu-miR-375
mmu-miR-33	mmu-miR-375
mmu-miR-338-3p	mmu-miR-489
mmu-miR-31	mmu-miR-375
mmu-miR-214	mmu-miR-375
mmu-miR-202-3p	mmu-miR-375
mmu-miR-212	mmu-miR-489
mmu-miR-195	mmu-miR-375
mmu-miR-194	mmu-miR-375
mmu-miR-183	mmu-miR-375
mmu-miR-16	mmu-miR-375
mmu-miR-142-3p	mmu-miR-375
mmu-miR-135a	mmu-miR-375
mmu-miR-107	mmu-miR-375
mmu-miR-101b	mmu-miR-375
mmu-miR-101a	mmu-miR-375
mmu-let-7i	mmu-miR-375
mmu-miR-297b-5p	mmu-miR-511
mmu-miR-335-3p	mmu-miR-376b
mmu-miR-219	mmu-miR-376c
mmu-miR-421	mmu-miR-511
mmu-miR-465c-5p	mmu-miR-697
mmu-miR-18b	mmu-miR-376c
mmu-miR-183	mmu-miR-376c
mmu-miR-345-5p	mmu-miR-377
mmu-miR-296-5p	mmu-miR-377
mmu-miR-150	mmu-miR-377
mmu-miR-134	mmu-miR-377
mmu-miR-327	mmu-miR-421
mmu-miR-375	mmu-miR-378
mmu-miR-328	mmu-miR-378
mmu-miR-28	mmu-miR-378
mmu-miR-22	mmu-miR-378
mmu-miR-197	mmu-miR-378
mmu-miR-196b	mmu-miR-378
mmu-let-7i	mmu-miR-378
mmu-miR-351	mmu-miR-379
mmu-miR-190	mmu-miR-98
mmu-miR-324-3p	mmu-miR-379
mmu-miR-296-3p	mmu-miR-379
mmu-miR-27a	mmu-miR-434-5p
mmu-miR-214	mmu-miR-379
mmu-miR-212	mmu-miR-379
mmu-miR-206	mmu-miR-379
mmu-miR-200a	mmu-miR-379
mmu-miR-302d	mmu-miR-423-5p
mmu-miR-141	mmu-miR-379
mmu-miR-376c	mmu-miR-380-3p
mmu-miR-132	mmu-miR-532-3p
mmu-miR-375	mmu-miR-380-3p
mmu-miR-342-3p	mmu-miR-380-3p
mmu-miR-125a-5p	mmu-miR-574-3p
mmu-miR-330	mmu-miR-380-3p
mmu-miR-328	mmu-miR-380-3p
mmu-miR-220	mmu-miR-380-3p
mmu-miR-185	mmu-miR-380-3p
mmu-miR-132	mmu-miR-511
mmu-miR-10b	mmu-miR-380-3p
mmu-miR-216a	mmu-miR-380-5p
mmu-miR-201	mmu-miR-380-5p
mmu-miR-199a-3p	mmu-miR-380-5p
mmu-miR-363	mmu-miR-654-3p
mmu-miR-134	mmu-miR-380-5p
mmu-miR-421	mmu-miR-434-3p
mmu-miR-344	mmu-miR-381
mmu-miR-330	mmu-miR-381
mmu-miR-295	mmu-miR-423-5p
mmu-miR-326	mmu-miR-381
mmu-miR-132	mmu-miR-540-3p
mmu-miR-106b	mmu-miR-721
mmu-miR-292-3p	mmu-miR-381
mmu-miR-363	mmu-miR-654-5p
mmu-miR-206	mmu-miR-381
mmu-miR-194	mmu-miR-381
mmu-miR-18a	mmu-miR-381
mmu-miR-146b	mmu-miR-381
mmu-miR-100	mmu-miR-381
mmu-miR-1	mmu-miR-381
mmu-miR-340-5p	mmu-miR-383
mmu-miR-299	mmu-miR-383
mmu-miR-200b	mmu-miR-654-5p
mmu-miR-197	mmu-miR-383
mmu-miR-375	mmu-miR-384-3p
mmu-miR-33	mmu-miR-384-3p
mmu-miR-224	mmu-miR-384-3p
mmu-miR-489	mmu-miR-511
mmu-miR-219	mmu-miR-384-3p
mmu-miR-150	mmu-miR-384-3p
mmu-miR-335-5p	mmu-miR-410
mmu-miR-338-3p	mmu-miR-511
mmu-miR-328	mmu-miR-410
mmu-miR-298	mmu-miR-410
mmu-miR-27a	mmu-miR-450a-5p
mmu-miR-449b	mmu-miR-467e
mmu-miR-296-3p	mmu-miR-410
mmu-miR-292-3p	mmu-miR-410
mmu-miR-200b	mmu-miR-666-5p
mmu-miR-190	mmu-miR-511
mmu-miR-291b-3p	mmu-miR-410
mmu-miR-212	mmu-miR-511
mmu-miR-20a	mmu-miR-410
mmu-miR-17	mmu-miR-410
mmu-miR-220	mmu-miR-411
mmu-miR-200a	mmu-miR-429
mmu-miR-335-3p	mmu-miR-412
mmu-miR-297b-5p	mmu-miR-434-3p
mmu-miR-141	mmu-miR-429
mmu-miR-194	mmu-miR-495
mmu-miR-327	mmu-miR-412
mmu-miR-130a	mmu-miR-434-5p
mmu-miR-216b	mmu-miR-412
mmu-miR-26a	mmu-miR-434-5p
mmu-miR-216a	mmu-miR-412
mmu-miR-467c	mmu-miR-692
mmu-miR-330	mmu-miR-495
mmu-miR-381	mmu-miR-423-3p
mmu-miR-320	mmu-miR-423-5p
mmu-miR-295	mmu-miR-434-5p
mmu-miR-302c	mmu-miR-423-5p
mmu-miR-200b	mmu-miR-671-3p
mmu-miR-296-5p	mmu-miR-423-5p
mmu-miR-181d	mmu-miR-434-5p
mmu-miR-196a	mmu-miR-423-5p
mmu-miR-16	mmu-miR-423-5p
mmu-miR-150	mmu-miR-423-5p
mmu-miR-132	mmu-miR-568
mmu-miR-142-5p	mmu-miR-423-5p
mmu-miR-128	mmu-miR-423-5p
mmu-miR-125a-5p	mmu-miR-423-5p
mmu-miR-380-5p	mmu-miR-425
mmu-miR-134	mmu-miR-425
mmu-miR-10a	mmu-miR-425
mmu-let-7d	mmu-miR-688
mmu-miR-383	mmu-miR-429
mmu-miR-204	mmu-miR-429
mmu-miR-297c	mmu-miR-582-5p
mmu-miR-351	mmu-miR-433
mmu-miR-344	mmu-miR-433
mmu-miR-136	mmu-miR-433
mmu-miR-134	mmu-miR-433
mmu-miR-200c	mmu-miR-455
mmu-miR-345-3p	mmu-miR-434-3p
mmu-miR-342-3p	mmu-miR-434-3p
mmu-miR-294	mmu-miR-698
mmu-miR-290-3p	mmu-miR-434-3p
mmu-miR-188-3p	mmu-miR-434-3p
mmu-miR-433	mmu-miR-434-5p
mmu-miR-410	mmu-miR-434-5p
mmu-miR-384-3p	mmu-miR-434-5p
mmu-miR-381	mmu-miR-434-5p
mmu-miR-369-3p	mmu-miR-434-5p
mmu-miR-350	mmu-miR-434-5p
mmu-miR-34c	mmu-miR-434-5p
mmu-miR-23a	mmu-miR-450a-5p
mmu-miR-34b-5p	mmu-miR-434-5p
mmu-miR-467d	mmu-miR-92a
mmu-miR-301a	mmu-miR-434-5p
mmu-miR-467d	mmu-miR-692
mmu-miR-292-3p	mmu-miR-434-5p
mmu-miR-291b-5p	mmu-miR-434-5p
mmu-miR-291a-5p	mmu-miR-434-5p
mmu-miR-181a	mmu-miR-532-3p
mmu-miR-27b	mmu-miR-434-5p
mmu-miR-421	mmu-miR-692
mmu-miR-125b-5p	mmu-miR-685
mmu-miR-467d	mmu-miR-92b
mmu-miR-26b	mmu-miR-434-5p
mmu-miR-105	mmu-miR-697
mmu-miR-218	mmu-miR-434-5p
mmu-miR-216b	mmu-miR-434-5p
mmu-miR-214	mmu-miR-434-5p
mmu-miR-211	mmu-miR-434-5p
mmu-miR-200c	mmu-miR-465b-5p
mmu-miR-204	mmu-miR-434-5p
mmu-miR-182	mmu-miR-434-5p
mmu-miR-144	mmu-miR-434-5p
mmu-miR-142-5p	mmu-miR-434-5p
mmu-miR-136	mmu-miR-434-5p
mmu-miR-363	mmu-miR-688
mmu-let-7d	mmu-miR-698
mmu-miR-129-3p	mmu-miR-434-5p
mmu-miR-128	mmu-miR-434-5p
mmu-miR-132	mmu-miR-653
mmu-miR-10a	mmu-miR-434-5p
mmu-miR-101a	mmu-miR-434-5p
mmu-miR-423-5p	mmu-miR-448
mmu-miR-215	mmu-miR-448
mmu-miR-148a	mmu-miR-653
mmu-miR-192	mmu-miR-448
mmu-miR-10b	mmu-miR-448
mmu-miR-34b-5p	mmu-miR-449b
mmu-miR-343	mmu-miR-449b
mmu-miR-324-5p	mmu-miR-449b
mmu-miR-296-5p	mmu-miR-449b
mmu-miR-219	mmu-miR-449b
mmu-miR-34a	mmu-miR-449c
mmu-miR-132	mmu-miR-654-5p
mmu-miR-324-5p	mmu-miR-449c
mmu-miR-465a-5p	mmu-miR-692
mmu-miR-377	mmu-miR-450a-3p
mmu-miR-331-5p	mmu-miR-450a-3p
mmu-miR-201	mmu-miR-450a-3p
mmu-miR-146b	mmu-miR-450a-3p
mmu-miR-374	mmu-miR-450a-5p
mmu-miR-34c	mmu-miR-450a-5p
mmu-miR-34b-5p	mmu-miR-450a-5p
mmu-miR-335-5p	mmu-miR-450a-5p
mmu-miR-330	mmu-miR-450a-5p
mmu-miR-30a	mmu-miR-450a-5p
mmu-miR-302c	mmu-miR-450a-5p
mmu-miR-300	mmu-miR-450a-5p
mmu-miR-421	mmu-miR-495
mmu-miR-297b-5p	mmu-miR-692
mmu-miR-28	mmu-miR-450a-5p
mmu-miR-23b	mmu-miR-450a-5p
mmu-miR-219	mmu-miR-450a-5p
mmu-miR-218	mmu-miR-450a-5p
mmu-miR-214	mmu-miR-450a-5p
mmu-miR-21	mmu-miR-450a-5p
mmu-miR-199a-5p	mmu-miR-450a-5p
mmu-miR-185	mmu-miR-450a-5p
mmu-miR-376b	mmu-miR-465c-5p
mmu-miR-135b	mmu-miR-450a-5p
mmu-miR-128	mmu-miR-450a-5p
mmu-miR-297c	mmu-miR-670
mmu-miR-449c	mmu-miR-450b-3p
mmu-miR-449b	mmu-miR-450b-3p
mmu-miR-380-5p	mmu-miR-450b-3p
mmu-miR-34c	mmu-miR-450b-3p
mmu-miR-343	mmu-miR-450b-3p
mmu-miR-331-3p	mmu-miR-450b-3p
mmu-miR-330	mmu-miR-450b-3p
mmu-miR-363	mmu-miR-703
mmu-miR-324-5p	mmu-miR-450b-3p
mmu-miR-222	mmu-miR-450b-3p
mmu-miR-201	mmu-miR-450b-3p
mmu-miR-196b	mmu-miR-450b-3p
mmu-miR-196a	mmu-miR-450b-3p
mmu-miR-193b	mmu-miR-450b-3p
mmu-miR-188-3p	mmu-miR-450b-3p
mmu-miR-150	mmu-miR-450b-3p
mmu-miR-134	mmu-miR-450b-3p
mmu-miR-10b	mmu-miR-450b-3p
mmu-miR-10a	mmu-miR-450b-3p
mmu-miR-338-3p	mmu-miR-495
mmu-miR-346	mmu-miR-450b-5p
mmu-miR-183	mmu-miR-450b-5p
mmu-miR-1	mmu-miR-450b-5p
mmu-miR-450a-5p	mmu-miR-452
mmu-miR-383	mmu-miR-452
mmu-miR-375	mmu-miR-452
mmu-miR-200c	mmu-miR-697
mmu-miR-22	mmu-miR-452
mmu-miR-30e	mmu-miR-675-5p
mmu-miR-187	mmu-miR-452
mmu-miR-24	mmu-miR-453
mmu-miR-142-5p	mmu-miR-453
mmu-miR-139-5p	mmu-miR-453
mmu-miR-135b	mmu-miR-453
mmu-miR-135a	mmu-miR-453
mmu-miR-434-3p	mmu-miR-455
mmu-miR-429	mmu-miR-455
mmu-miR-465a-5p	mmu-miR-697
mmu-miR-425	mmu-miR-455
mmu-miR-375	mmu-miR-455
mmu-miR-212	mmu-miR-692
mmu-miR-323-5p	mmu-miR-455
mmu-miR-323-3p	mmu-miR-455
mmu-miR-212	mmu-miR-495
mmu-miR-291b-5p	mmu-miR-455
mmu-miR-291a-5p	mmu-miR-455
mmu-miR-489	mmu-miR-495
mmu-miR-22	mmu-miR-455
mmu-miR-212	mmu-miR-455
mmu-miR-105	mmu-miR-465a-3p
mmu-miR-202-5p	mmu-miR-455
mmu-miR-429	mmu-miR-465b-5p
mmu-miR-188-5p	mmu-miR-455
mmu-miR-135b	mmu-miR-455
mmu-miR-135a	mmu-miR-455
mmu-miR-186	mmu-miR-487b
mmu-miR-105	mmu-miR-489
mmu-miR-128	mmu-miR-455
mmu-miR-10b	mmu-miR-455
mmu-miR-20b	mmu-miR-721
mmu-miR-362-3p	mmu-miR-463
mmu-miR-337-3p	mmu-miR-463
mmu-miR-33	mmu-miR-463
mmu-miR-324-3p	mmu-miR-463
mmu-miR-29c	mmu-miR-463
mmu-miR-376b	mmu-miR-465b-5p
mmu-miR-29b	mmu-miR-463
mmu-miR-190	mmu-miR-493
mmu-miR-29a	mmu-miR-463
mmu-miR-298	mmu-miR-463
mmu-miR-291b-5p	mmu-miR-463
mmu-miR-291a-5p	mmu-miR-463
mmu-miR-206	mmu-miR-463
mmu-miR-197	mmu-miR-463
mmu-miR-194	mmu-miR-463
mmu-miR-152	mmu-miR-463
mmu-miR-148b	mmu-miR-463
mmu-miR-144	mmu-miR-463
mmu-miR-142-5p	mmu-miR-463
mmu-miR-140	mmu-miR-463
mmu-let-7c	mmu-miR-874
mmu-miR-128	mmu-miR-463
mmu-miR-421	mmu-miR-697
mmu-miR-10b	mmu-miR-463
mmu-miR-450a-5p	mmu-miR-464
mmu-miR-434-5p	mmu-miR-464
mmu-let-7c	mmu-miR-875-3p
mmu-miR-433	mmu-miR-464
mmu-miR-335-3p	mmu-miR-464
mmu-miR-489	mmu-miR-692
mmu-miR-199a-5p	mmu-miR-464
mmu-miR-185	mmu-miR-464
mmu-miR-129-3p	mmu-miR-464
mmu-miR-464	mmu-miR-465a-3p
mmu-miR-329	mmu-miR-465a-3p
mmu-miR-146a	mmu-miR-465a-3p
mmu-miR-142-5p	mmu-miR-465a-3p
mmu-miR-363	mmu-miR-758
mmu-let-7d	mmu-miR-764-3p
mmu-miR-297b-5p	mmu-miR-697
mmu-miR-375	mmu-miR-465b-5p
mmu-miR-342-3p	mmu-miR-465b-5p
mmu-miR-125b-5p	mmu-miR-741
mmu-miR-465a-5p	mmu-miR-759
mmu-miR-24	mmu-miR-465b-5p
mmu-miR-465b-5p	mmu-miR-465c-5p
mmu-miR-297c	mmu-miR-688
mmu-miR-346	mmu-miR-466a-3p
mmu-miR-105	mmu-miR-467b
mmu-miR-344	mmu-miR-466a-3p
mmu-miR-342-5p	mmu-miR-466a-3p
mmu-miR-291b-3p	mmu-miR-466a-3p
mmu-miR-224	mmu-miR-466a-3p
mmu-miR-191	mmu-miR-466a-3p
mmu-miR-127	mmu-miR-466a-3p
mmu-miR-132	mmu-miR-692
mmu-miR-323-5p	mmu-miR-466c-5p
mmu-miR-299	mmu-miR-466c-5p
mmu-miR-187	mmu-miR-466c-5p
mmu-miR-142-3p	mmu-miR-466c-5p
mmu-miR-466a-3p	mmu-miR-466d-3p
mmu-miR-423-3p	mmu-miR-466d-3p
mmu-miR-19b	mmu-miR-487b
mmu-miR-346	mmu-miR-466d-3p
mmu-miR-344	mmu-miR-466d-3p
mmu-miR-342-5p	mmu-miR-466d-3p
mmu-miR-224	mmu-miR-466d-3p
mmu-miR-191	mmu-miR-466d-3p
mmu-miR-380-3p	mmu-miR-466d-5p
mmu-miR-379	mmu-miR-466d-5p
mmu-miR-323-5p	mmu-miR-466d-5p
mmu-miR-132	mmu-miR-759
mmu-miR-105	mmu-miR-485
mmu-miR-298	mmu-miR-466d-5p
mmu-miR-296-5p	mmu-miR-466d-5p
mmu-miR-216a	mmu-miR-466d-5p
mmu-miR-210	mmu-miR-466d-5p
mmu-miR-144	mmu-miR-466d-5p
mmu-miR-450a-5p	mmu-miR-466f-3p
mmu-miR-210	mmu-miR-466f-3p
mmu-miR-193b	mmu-miR-466f-3p
mmu-miR-106a	mmu-miR-770-3p
mmu-miR-191	mmu-miR-466f-3p
mmu-miR-15b	mmu-miR-466f-3p
mmu-miR-105	mmu-miR-486
mmu-miR-15a	mmu-miR-466f-3p
mmu-miR-326	mmu-miR-466h
mmu-miR-192	mmu-miR-466h
mmu-miR-455	mmu-miR-467a
mmu-miR-511	mmu-miR-692
mmu-miR-434-3p	mmu-miR-467a
mmu-miR-29a	mmu-miR-467a
mmu-miR-129-5p	mmu-miR-467a
mmu-miR-449b	mmu-miR-574-3p
mmu-miR-338-3p	mmu-miR-692
mmu-miR-128	mmu-miR-467a
mmu-miR-380-5p	mmu-miR-467b
mmu-miR-384-5p	mmu-miR-615-3p
mmu-miR-146b	mmu-miR-467b
mmu-miR-143	mmu-miR-467b
mmu-miR-330	mmu-miR-873
mmu-miR-214	mmu-miR-468
mmu-miR-105	mmu-miR-511
mmu-miR-688	mmu-miR-692
mmu-miR-495	mmu-miR-511
mmu-miR-191	mmu-miR-468
mmu-miR-151-3p	mmu-miR-468
mmu-miR-10b	mmu-miR-468
mmu-miR-10a	mmu-miR-468
mmu-miR-468	mmu-miR-469
mmu-miR-692	mmu-miR-697
mmu-miR-434-5p	mmu-miR-469
mmu-miR-346	mmu-miR-469
mmu-miR-105	mmu-miR-495
mmu-miR-363	mmu-miR-802
mmu-miR-335-5p	mmu-miR-469
mmu-miR-201	mmu-miR-469
mmu-miR-199a-5p	mmu-miR-469
mmu-miR-196b	mmu-miR-469
mmu-miR-187	mmu-miR-469
mmu-miR-345-5p	mmu-miR-484
mmu-miR-34b-5p	mmu-miR-574-3p
mmu-miR-132	mmu-miR-708
mmu-miR-196b	mmu-miR-484
mmu-miR-196a	mmu-miR-484
mmu-miR-106a	mmu-miR-805
mmu-miR-381	mmu-miR-485
mmu-miR-193	mmu-miR-485
mmu-miR-511	mmu-miR-697
mmu-miR-144	mmu-miR-485
mmu-miR-489	mmu-miR-697
mmu-miR-450b-5p	mmu-miR-486
mmu-miR-434-3p	mmu-miR-486
mmu-miR-383	mmu-miR-486
mmu-miR-34b-3p	mmu-miR-486
mmu-miR-345-5p	mmu-miR-486
mmu-miR-376b	mmu-miR-697
mmu-miR-323-3p	mmu-miR-486
mmu-miR-190	mmu-miR-697
mmu-miR-296-5p	mmu-miR-486
mmu-miR-338-3p	mmu-miR-697
mmu-miR-290-3p	mmu-miR-486
mmu-miR-21	mmu-miR-486
mmu-miR-129-5p	mmu-miR-486
mmu-miR-1	mmu-miR-486
mmu-miR-377	mmu-miR-487b
mmu-miR-337-3p	mmu-miR-487b
mmu-miR-105	mmu-miR-692
mmu-miR-221	mmu-miR-487b
mmu-miR-200a	mmu-miR-487b
mmu-miR-19a	mmu-miR-487b
mmu-miR-183	mmu-miR-487b
mmu-miR-145	mmu-miR-487b
mmu-miR-144	mmu-miR-487b
mmu-miR-141	mmu-miR-487b
mmu-miR-140	mmu-miR-487b
mmu-miR-465a-3p	mmu-miR-488
mmu-miR-331-3p	mmu-miR-488
mmu-miR-455	mmu-miR-489
mmu-miR-297c	mmu-miR-759
mmu-miR-450b-5p	mmu-miR-490
mmu-miR-326	mmu-miR-495
mmu-miR-291b-3p	mmu-miR-495
mmu-miR-384-3p	mmu-miR-490
mmu-miR-379	mmu-miR-490
mmu-miR-296-3p	mmu-miR-490
mmu-miR-28	mmu-miR-490
mmu-miR-223	mmu-miR-490
mmu-miR-222	mmu-miR-490
mmu-miR-23a	mmu-miR-501-3p
mmu-miR-216b	mmu-miR-490
mmu-miR-215	mmu-miR-490
mmu-miR-207	mmu-miR-490
mmu-miR-151-3p	mmu-miR-490
mmu-miR-143	mmu-miR-490
mmu-let-7f	mmu-miR-490
mmu-miR-467e	mmu-miR-491
mmu-miR-463	mmu-miR-491
mmu-miR-337-3p	mmu-miR-491
mmu-miR-363	mmu-miR-878-3p
mmu-miR-335-5p	mmu-miR-491
mmu-miR-488	mmu-miR-493
mmu-miR-486	mmu-miR-493
mmu-miR-450b-5p	mmu-miR-493
mmu-miR-450b-3p	mmu-miR-493
mmu-miR-383	mmu-miR-493
mmu-miR-376c	mmu-miR-493
mmu-miR-374	mmu-miR-493
mmu-miR-34c	mmu-miR-493
mmu-miR-429	mmu-miR-697
mmu-miR-363	mmu-miR-878-5p
mmu-miR-34b-3p	mmu-miR-493
mmu-miR-34a	mmu-miR-493
mmu-miR-345-5p	mmu-miR-493
mmu-miR-181a	mmu-miR-688
mmu-miR-33	mmu-miR-493
mmu-miR-326	mmu-miR-493
mmu-miR-298	mmu-miR-493
mmu-miR-291a-5p	mmu-miR-493
mmu-miR-27b	mmu-miR-493
mmu-miR-223	mmu-miR-493
mmu-miR-106a	mmu-miR-878-5p
mmu-miR-21	mmu-miR-493
mmu-miR-206	mmu-miR-493
mmu-miR-18a	mmu-miR-493
mmu-miR-146b	mmu-miR-493
mmu-miR-146a	mmu-miR-493
mmu-miR-138	mmu-miR-493
mmu-miR-101b	mmu-miR-493
mmu-miR-101a	mmu-miR-493
mmu-miR-181d	mmu-miR-540-5p
mmu-miR-487b	mmu-miR-494
mmu-miR-465a-3p	mmu-miR-494
mmu-miR-423-3p	mmu-miR-494
mmu-miR-34b-3p	mmu-miR-494
mmu-miR-125b-5p	mmu-miR-877
mmu-miR-434-5p	mmu-miR-495
mmu-miR-381	mmu-miR-495
mmu-miR-320	mmu-miR-495
mmu-miR-191	mmu-miR-495
mmu-miR-127	mmu-miR-495
mmu-miR-450b-3p	mmu-miR-496
mmu-miR-205	mmu-miR-496
mmu-miR-146b	mmu-miR-496
mmu-miR-181b	mmu-miR-543
mmu-miR-146a	mmu-miR-496
mmu-miR-139-3p	mmu-miR-496
mmu-miR-10a	mmu-miR-496
mmu-miR-345-3p	mmu-miR-500
mmu-miR-199a-5p	mmu-miR-500
mmu-miR-143	mmu-miR-500
mmu-miR-142-5p	mmu-miR-500
mmu-miR-338-3p	mmu-miR-501-3p
mmu-miR-190	mmu-miR-574-5p
mmu-miR-132	mmu-miR-764-3p
mmu-miR-300	mmu-miR-501-3p
mmu-miR-23b	mmu-miR-501-3p
mmu-miR-199a-5p	mmu-miR-501-3p
mmu-miR-142-5p	mmu-miR-501-3p
mmu-miR-487b	mmu-miR-501-5p
mmu-miR-326	mmu-miR-501-5p
mmu-miR-323-5p	mmu-miR-501-5p
mmu-miR-133b	mmu-miR-501-5p
mmu-miR-10b	mmu-miR-501-5p
mmu-miR-10a	mmu-miR-501-5p
mmu-miR-383	mmu-miR-503
mmu-miR-299	mmu-miR-503
mmu-miR-205	mmu-miR-503
mmu-miR-188-3p	mmu-miR-503
mmu-miR-130a	mmu-miR-540-5p
mmu-miR-185	mmu-miR-503
mmu-miR-301a	mmu-miR-721
mmu-miR-140	mmu-miR-503
mmu-miR-138	mmu-miR-503
mmu-miR-134	mmu-miR-503
mmu-miR-488	mmu-miR-504
mmu-miR-410	mmu-miR-504
mmu-miR-493	mmu-miR-505
mmu-miR-291a-3p	mmu-miR-698
mmu-miR-486	mmu-miR-505
mmu-miR-469	mmu-miR-505
mmu-miR-450b-3p	mmu-miR-505
mmu-miR-105	mmu-miR-532-3p
mmu-miR-380-5p	mmu-miR-505
mmu-miR-34c	mmu-miR-505
mmu-miR-34b-5p	mmu-miR-505
mmu-miR-344	mmu-miR-505
mmu-miR-327	mmu-miR-505
mmu-miR-692	mmu-miR-759
mmu-miR-292-3p	mmu-miR-505
mmu-miR-200b	mmu-miR-99a
mmu-miR-27b	mmu-miR-505
mmu-miR-22	mmu-miR-505
mmu-miR-200b	mmu-miR-99b
mmu-miR-150	mmu-miR-505
mmu-miR-148b	mmu-miR-505
mmu-miR-142-3p	mmu-miR-505
mmu-miR-136	mmu-miR-505
mmu-miR-135b	mmu-miR-505
mmu-miR-135a	mmu-miR-505
mmu-miR-129-3p	mmu-miR-505
mmu-miR-450b-5p	mmu-miR-509-3p
mmu-miR-34b-3p	mmu-miR-509-3p
mmu-miR-298	mmu-miR-509-3p
mmu-miR-345-5p	mmu-miR-509-5p
mmu-miR-330	mmu-miR-509-5p
mmu-miR-296-5p	mmu-miR-509-5p
mmu-miR-216b	mmu-miR-509-5p
mmu-miR-125a-5p	mmu-miR-509-5p
mmu-miR-301a	mmu-miR-540-5p
mmu-miR-484	mmu-miR-511
mmu-miR-489	mmu-miR-540-5p
mmu-miR-130a	mmu-miR-721
mmu-miR-450a-5p	mmu-miR-511
mmu-miR-105	mmu-miR-540-3p
mmu-miR-384-3p	mmu-miR-511
mmu-miR-375	mmu-miR-511
mmu-miR-215	mmu-miR-511
mmu-miR-152	mmu-miR-540-5p
mmu-miR-139-3p	mmu-miR-511
mmu-miR-10b	mmu-miR-511
mmu-miR-101b	mmu-miR-540-5p
mmu-miR-10a	mmu-miR-511
mmu-miR-101a	mmu-miR-540-5p
mmu-miR-465c-5p	mmu-miR-532-3p
mmu-miR-464	mmu-miR-532-3p
mmu-miR-410	mmu-miR-532-3p
mmu-miR-377	mmu-miR-532-3p
mmu-miR-327	mmu-miR-532-3p
mmu-miR-323-3p	mmu-miR-532-3p
mmu-miR-320	mmu-miR-532-3p
mmu-miR-296-3p	mmu-miR-532-3p
mmu-miR-221	mmu-miR-532-3p
mmu-miR-217	mmu-miR-532-3p
mmu-miR-212	mmu-miR-532-3p
mmu-miR-202-5p	mmu-miR-532-3p
mmu-miR-139-5p	mmu-miR-532-3p
mmu-miR-384-5p	mmu-miR-696
mmu-miR-450b-3p	mmu-miR-532-5p
mmu-miR-300	mmu-miR-532-5p
mmu-miR-220	mmu-miR-532-5p
mmu-miR-200a	mmu-miR-532-5p
mmu-miR-142-5p	mmu-miR-532-5p
mmu-miR-532-3p	mmu-miR-539
mmu-miR-345-5p	mmu-miR-539
mmu-miR-335-5p	mmu-miR-539
mmu-miR-296-5p	mmu-miR-539
mmu-miR-296-3p	mmu-miR-539
mmu-miR-486	mmu-miR-540-3p
mmu-miR-465c-5p	mmu-miR-540-3p
mmu-miR-465b-5p	mmu-miR-540-3p
mmu-miR-455	mmu-miR-540-3p
mmu-miR-376b	mmu-miR-540-3p
mmu-miR-374	mmu-miR-540-3p
mmu-miR-342-3p	mmu-miR-540-3p
mmu-miR-330	mmu-miR-540-3p
mmu-miR-216b	mmu-miR-540-3p
mmu-miR-216a	mmu-miR-540-3p
mmu-miR-212	mmu-miR-540-3p
mmu-miR-199a-5p	mmu-miR-540-3p
mmu-miR-150	mmu-miR-540-3p
mmu-miR-146b	mmu-miR-540-3p
mmu-miR-146a	mmu-miR-540-3p
mmu-miR-10b	mmu-miR-540-3p
mmu-miR-10a	mmu-miR-540-3p
mmu-miR-692	mmu-miR-770-5p
mmu-miR-488	mmu-miR-540-5p
mmu-miR-450b-3p	mmu-miR-540-5p
mmu-miR-374	mmu-miR-540-5p
mmu-miR-369-3p	mmu-miR-540-5p
mmu-miR-20a	mmu-miR-721
mmu-miR-34a	mmu-miR-540-5p
mmu-miR-325	mmu-miR-540-5p
mmu-miR-324-3p	mmu-miR-540-5p
mmu-miR-223	mmu-miR-540-5p
mmu-miR-222	mmu-miR-540-5p
mmu-miR-221	mmu-miR-540-5p
mmu-miR-17	mmu-miR-721
mmu-miR-201	mmu-miR-540-5p
mmu-miR-199a-5p	mmu-miR-540-5p
mmu-miR-199a-3p	mmu-miR-540-5p
mmu-miR-182	mmu-miR-540-5p
mmu-miR-149	mmu-miR-540-5p
mmu-miR-144	mmu-miR-540-5p
mmu-miR-200c	mmu-miR-666-5p
mmu-let-7i	mmu-miR-540-5p
mmu-let-7f	mmu-miR-540-5p
mmu-miR-505	mmu-miR-541
mmu-miR-380-3p	mmu-miR-541
mmu-miR-374	mmu-miR-541
mmu-miR-193	mmu-miR-541
mmu-miR-129-5p	mmu-miR-541
mmu-miR-19b	mmu-miR-582-3p
mmu-miR-540-5p	mmu-miR-542-3p
mmu-miR-410	mmu-miR-542-3p
mmu-miR-380-5p	mmu-miR-542-3p
mmu-miR-377	mmu-miR-542-3p
mmu-miR-29b	mmu-miR-542-3p
mmu-miR-24	mmu-miR-542-3p
mmu-miR-223	mmu-miR-542-3p
mmu-miR-30e	mmu-miR-9
mmu-miR-188-5p	mmu-miR-542-3p
mmu-miR-137	mmu-miR-542-3p
mmu-miR-135a	mmu-miR-542-3p
mmu-miR-423-5p	mmu-miR-543
mmu-miR-369-3p	mmu-miR-544
mmu-miR-329	mmu-miR-544
mmu-miR-224	mmu-miR-544
mmu-miR-129-3p	mmu-miR-544
mmu-miR-375	mmu-miR-546
mmu-miR-297c	mmu-miR-877
mmu-miR-421	mmu-miR-615-5p
mmu-miR-28	mmu-miR-546
mmu-miR-139-3p	mmu-miR-546
mmu-miR-200c	mmu-miR-671-3p
mmu-miR-1	mmu-miR-546
mmu-miR-509-5p	mmu-miR-547
mmu-miR-455	mmu-miR-547
mmu-miR-434-5p	mmu-miR-547
mmu-miR-369-3p	mmu-miR-547
mmu-miR-346	mmu-miR-547
mmu-miR-345-3p	mmu-miR-547
mmu-miR-186	mmu-miR-666-5p
mmu-miR-344	mmu-miR-547
mmu-miR-22	mmu-miR-547
mmu-miR-1	mmu-miR-547
mmu-miR-505	mmu-miR-568
mmu-miR-485	mmu-miR-568
mmu-miR-467a	mmu-miR-568
mmu-miR-423-3p	mmu-miR-568
mmu-miR-337-3p	mmu-miR-568
mmu-miR-327	mmu-miR-568
mmu-miR-323-3p	mmu-miR-568
mmu-miR-29b	mmu-miR-568
mmu-miR-30e	mmu-miR-99a
mmu-miR-28	mmu-miR-568
mmu-miR-222	mmu-miR-568
mmu-miR-26a	mmu-miR-598
mmu-miR-22	mmu-miR-568
mmu-miR-216b	mmu-miR-568
mmu-miR-212	mmu-miR-568
mmu-miR-193	mmu-miR-568
mmu-miR-188-5p	mmu-miR-568
mmu-miR-27a	mmu-miR-669b
mmu-miR-188-3p	mmu-miR-568
mmu-miR-138	mmu-miR-568
mmu-miR-136	mmu-miR-568
mmu-miR-134	mmu-miR-568
mmu-miR-129-3p	mmu-miR-568
mmu-miR-128	mmu-miR-568
mmu-miR-491	mmu-miR-574-3p
mmu-miR-467e	mmu-miR-574-3p
mmu-miR-26a	mmu-miR-615-3p
mmu-miR-343	mmu-miR-574-3p
mmu-miR-335-5p	mmu-miR-574-3p
mmu-miR-207	mmu-miR-574-3p
mmu-miR-568	mmu-miR-574-5p
mmu-miR-190	mmu-miR-680
mmu-miR-469	mmu-miR-574-5p
mmu-miR-468	mmu-miR-574-5p
mmu-miR-465c-5p	mmu-miR-574-5p
mmu-miR-105	mmu-miR-592
mmu-miR-463	mmu-miR-574-5p
mmu-miR-450b-5p	mmu-miR-574-5p
mmu-miR-376c	mmu-miR-574-5p
mmu-miR-362-3p	mmu-miR-574-5p
mmu-miR-329	mmu-miR-574-5p
mmu-miR-202-3p	mmu-miR-574-5p
mmu-miR-201	mmu-miR-574-5p
mmu-miR-19a	mmu-miR-574-5p
mmu-miR-199a-5p	mmu-miR-574-5p
mmu-miR-297c	mmu-miR-882
mmu-miR-191	mmu-miR-574-5p
mmu-miR-18b	mmu-miR-574-5p
mmu-miR-155	mmu-miR-574-5p
mmu-miR-143	mmu-miR-574-5p
mmu-miR-495	mmu-miR-697
mmu-miR-10b	mmu-miR-574-5p
mmu-miR-10a	mmu-miR-574-5p
mmu-miR-574-3p	mmu-miR-582-3p
mmu-miR-488	mmu-miR-582-3p
mmu-miR-29c	mmu-miR-582-3p
mmu-miR-206	mmu-miR-582-3p
mmu-miR-26a	mmu-miR-654-5p
mmu-miR-19a	mmu-miR-582-3p
mmu-let-7i	mmu-miR-582-3p
mmu-miR-540-5p	mmu-miR-582-5p
mmu-miR-19b	mmu-miR-654-5p
mmu-miR-532-5p	mmu-miR-582-5p
mmu-miR-503	mmu-miR-582-5p
mmu-miR-486	mmu-miR-582-5p
mmu-miR-449c	mmu-miR-582-5p
mmu-miR-433	mmu-miR-582-5p
mmu-miR-181b	mmu-miR-654-5p
mmu-miR-380-5p	mmu-miR-582-5p
mmu-miR-376c	mmu-miR-582-5p
mmu-miR-181d	mmu-miR-654-5p
mmu-miR-376b	mmu-miR-582-5p
mmu-miR-374	mmu-miR-582-5p
mmu-miR-324-5p	mmu-miR-582-5p
mmu-miR-222	mmu-miR-582-5p
mmu-miR-188-3p	mmu-miR-582-5p
mmu-miR-27a	mmu-miR-675-5p
mmu-let-7f	mmu-miR-582-5p
mmu-miR-469	mmu-miR-590-3p
mmu-miR-423-5p	mmu-miR-590-3p
mmu-miR-202-5p	mmu-miR-590-3p
mmu-miR-183	mmu-miR-590-3p
mmu-miR-142-3p	mmu-miR-590-3p
mmu-miR-125a-5p	mmu-miR-590-3p
mmu-miR-493	mmu-miR-590-5p
mmu-miR-345-5p	mmu-miR-590-5p
mmu-miR-337-3p	mmu-miR-590-5p
mmu-miR-19b	mmu-miR-666-5p
mmu-miR-296-3p	mmu-miR-590-5p
mmu-miR-546	mmu-miR-592
mmu-miR-484	mmu-miR-592
mmu-miR-468	mmu-miR-592
mmu-miR-467a	mmu-miR-592
mmu-miR-455	mmu-miR-592
mmu-miR-448	mmu-miR-592
mmu-miR-692	mmu-miR-883a-5p
mmu-miR-433	mmu-miR-592
mmu-miR-181d	mmu-miR-666-5p
mmu-miR-105	mmu-miR-654-5p
mmu-miR-343	mmu-miR-592
mmu-miR-31	mmu-miR-592
mmu-miR-23b	mmu-miR-592
mmu-miR-202-3p	mmu-miR-592
mmu-miR-194	mmu-miR-592
mmu-miR-1	mmu-miR-592
mmu-miR-26b	mmu-miR-598
mmu-miR-203	mmu-miR-598
mmu-miR-200a	mmu-miR-598
mmu-miR-182	mmu-miR-598
mmu-miR-144	mmu-miR-598
mmu-miR-141	mmu-miR-598
mmu-miR-495	mmu-miR-615-3p
mmu-miR-470	mmu-miR-615-3p
mmu-miR-466d-5p	mmu-miR-615-3p
mmu-miR-450a-3p	mmu-miR-615-3p
mmu-miR-345-3p	mmu-miR-615-3p
mmu-miR-331-5p	mmu-miR-615-3p
mmu-miR-320	mmu-miR-615-3p
mmu-miR-26b	mmu-miR-615-3p
mmu-miR-201	mmu-miR-615-3p
mmu-miR-450a-3p	mmu-miR-615-5p
mmu-miR-299	mmu-miR-615-5p
mmu-miR-542-3p	mmu-miR-652
mmu-miR-205	mmu-miR-652
mmu-miR-145	mmu-miR-652
mmu-miR-542-3p	mmu-miR-653
mmu-miR-450b-3p	mmu-miR-653
mmu-miR-297b-5p	mmu-miR-670
mmu-miR-434-3p	mmu-miR-653
mmu-miR-302c	mmu-miR-653
mmu-miR-296-5p	mmu-miR-653
mmu-miR-190	mmu-miR-693-5p
mmu-miR-188-3p	mmu-miR-653
mmu-miR-148b	mmu-miR-653
mmu-miR-31	mmu-miR-654-3p
mmu-miR-126-5p	mmu-miR-654-3p
mmu-miR-543	mmu-miR-654-5p
mmu-miR-494	mmu-miR-654-5p
mmu-miR-464	mmu-miR-654-5p
mmu-miR-450b-5p	mmu-miR-654-5p
mmu-miR-429	mmu-miR-654-5p
mmu-miR-410	mmu-miR-654-5p
mmu-miR-381	mmu-miR-654-5p
mmu-miR-380-5p	mmu-miR-654-5p
mmu-miR-330	mmu-miR-654-5p
mmu-miR-329	mmu-miR-654-5p
mmu-miR-324-3p	mmu-miR-654-5p
mmu-miR-26b	mmu-miR-654-5p
mmu-miR-220	mmu-miR-654-5p
mmu-miR-216b	mmu-miR-654-5p
mmu-miR-188-5p	mmu-miR-654-5p
mmu-miR-154	mmu-miR-654-5p
mmu-miR-146a	mmu-miR-654-5p
mmu-miR-138	mmu-miR-654-5p
mmu-miR-615-3p	mmu-miR-665
mmu-miR-574-5p	mmu-miR-665
mmu-miR-486	mmu-miR-665
mmu-miR-328	mmu-miR-665
mmu-miR-296-5p	mmu-miR-665
mmu-miR-201	mmu-miR-665
mmu-miR-450b-3p	mmu-miR-666-3p
mmu-miR-23a	mmu-miR-675-5p
mmu-miR-380-3p	mmu-miR-666-3p
mmu-miR-299	mmu-miR-666-3p
mmu-miR-429	mmu-miR-666-5p
mmu-miR-181b	mmu-miR-675-5p
mmu-miR-30c	mmu-miR-666-5p
mmu-miR-26b	mmu-miR-666-5p
mmu-miR-181d	mmu-miR-675-5p
mmu-miR-218	mmu-miR-666-5p
mmu-miR-200a	mmu-miR-666-5p
mmu-miR-19a	mmu-miR-666-5p
mmu-miR-141	mmu-miR-666-5p
mmu-miR-486	mmu-miR-667
mmu-miR-374	mmu-miR-667
mmu-miR-665	mmu-miR-668
mmu-miR-615-3p	mmu-miR-668
mmu-miR-491	mmu-miR-668
mmu-miR-331-5p	mmu-miR-668
mmu-miR-320	mmu-miR-668
mmu-miR-302c	mmu-miR-668
mmu-miR-150	mmu-miR-668
mmu-miR-503	mmu-miR-669a
mmu-miR-384-3p	mmu-miR-669a
mmu-miR-615-3p	mmu-miR-669b
mmu-miR-466d-5p	mmu-miR-669b
mmu-miR-453	mmu-miR-669b
mmu-miR-128	mmu-miR-669b
mmu-miR-654-3p	mmu-miR-670
mmu-miR-574-5p	mmu-miR-670
mmu-miR-423-3p	mmu-miR-670
mmu-miR-379	mmu-miR-670
mmu-miR-128	mmu-miR-670
mmu-miR-491	mmu-miR-671-3p
mmu-miR-429	mmu-miR-671-3p
mmu-miR-410	mmu-miR-671-3p
mmu-miR-362-3p	mmu-miR-671-3p
mmu-miR-342-3p	mmu-miR-671-3p
mmu-miR-143	mmu-miR-671-3p
mmu-miR-101b	mmu-miR-671-3p
mmu-miR-101a	mmu-miR-671-3p
mmu-miR-540-3p	mmu-miR-672
mmu-miR-423-5p	mmu-miR-672
mmu-miR-384-3p	mmu-miR-672
mmu-miR-380-3p	mmu-miR-672
mmu-miR-302c	mmu-miR-672
mmu-miR-223	mmu-miR-672
mmu-miR-203	mmu-miR-672
mmu-miR-200a	mmu-miR-672
mmu-miR-196b	mmu-miR-672
mmu-miR-196a	mmu-miR-672
mmu-miR-185	mmu-miR-672
mmu-miR-183	mmu-miR-672
mmu-miR-142-3p	mmu-miR-672
mmu-miR-141	mmu-miR-672
mmu-miR-137	mmu-miR-672
mmu-miR-128	mmu-miR-672
mmu-miR-671-3p	mmu-miR-673-5p
mmu-miR-540-5p	mmu-miR-673-5p
mmu-miR-505	mmu-miR-673-5p
mmu-miR-503	mmu-miR-673-5p
mmu-miR-501-3p	mmu-miR-673-5p
mmu-miR-496	mmu-miR-673-5p
mmu-miR-463	mmu-miR-673-5p
mmu-miR-369-3p	mmu-miR-673-5p
mmu-miR-346	mmu-miR-673-5p
mmu-miR-31	mmu-miR-673-5p
mmu-miR-191	mmu-miR-673-5p
mmu-miR-590-5p	mmu-miR-674
mmu-miR-540-5p	mmu-miR-674
mmu-miR-423-3p	mmu-miR-674
mmu-miR-292-3p	mmu-miR-674
mmu-miR-196a	mmu-miR-674
mmu-miR-124	mmu-miR-674
mmu-miR-674	mmu-miR-675-3p
mmu-miR-343	mmu-miR-675-3p
mmu-miR-290-5p	mmu-miR-675-3p
mmu-miR-142-5p	mmu-miR-675-3p
mmu-miR-137	mmu-miR-675-3p
mmu-miR-673-5p	mmu-miR-675-5p
mmu-miR-26a	mmu-miR-688
mmu-miR-338-5p	mmu-miR-675-5p
mmu-miR-320	mmu-miR-675-5p
mmu-miR-30c	mmu-miR-675-5p
mmu-miR-30a	mmu-miR-675-5p
mmu-miR-27b	mmu-miR-675-5p
mmu-miR-222	mmu-miR-675-5p
mmu-miR-181b	mmu-miR-688
mmu-miR-18a	mmu-miR-675-5p
mmu-miR-181d	mmu-miR-688
mmu-miR-331-5p	mmu-miR-696
mmu-miR-140	mmu-miR-675-5p
mmu-miR-101b	mmu-miR-675-5p
mmu-miR-467c	mmu-miR-92b
mmu-miR-101a	mmu-miR-675-5p
mmu-miR-668	mmu-miR-677
mmu-miR-665	mmu-miR-677
mmu-miR-615-3p	mmu-miR-677
mmu-miR-540-5p	mmu-miR-677
mmu-miR-468	mmu-miR-677
mmu-miR-324-5p	mmu-miR-677
mmu-let-7i	mmu-miR-677
mmu-miR-669b	mmu-miR-678
mmu-miR-495	mmu-miR-678
mmu-miR-488	mmu-miR-678
mmu-miR-291a-5p	mmu-miR-678
mmu-miR-467c	mmu-miR-92a
mmu-miR-215	mmu-miR-678
mmu-miR-188-5p	mmu-miR-678
mmu-miR-143	mmu-miR-678
mmu-miR-138	mmu-miR-678
mmu-miR-376c	mmu-miR-679
mmu-miR-145	mmu-miR-679
mmu-miR-674	mmu-miR-680
mmu-miR-504	mmu-miR-680
mmu-miR-592	mmu-miR-682
mmu-miR-532-5p	mmu-miR-682
mmu-miR-503	mmu-miR-682
mmu-miR-489	mmu-miR-682
mmu-miR-467b	mmu-miR-682
mmu-miR-434-3p	mmu-miR-682
mmu-miR-425	mmu-miR-682
mmu-miR-376c	mmu-miR-682
mmu-miR-350	mmu-miR-682
mmu-miR-31	mmu-miR-682
mmu-miR-197	mmu-miR-682
mmu-miR-181d	mmu-miR-693-3p
mmu-miR-615-3p	mmu-miR-683
mmu-miR-547	mmu-miR-683
mmu-miR-201	mmu-miR-683
mmu-miR-128	mmu-miR-683
mmu-miR-541	mmu-miR-684
mmu-miR-486	mmu-miR-684
mmu-miR-423-5p	mmu-miR-684
mmu-miR-201	mmu-miR-684
mmu-miR-193b	mmu-miR-684
mmu-miR-582-5p	mmu-miR-685
mmu-miR-574-5p	mmu-miR-685
mmu-miR-542-3p	mmu-miR-685
mmu-miR-540-5p	mmu-miR-685
mmu-miR-532-3p	mmu-miR-685
mmu-miR-505	mmu-miR-685
mmu-miR-493	mmu-miR-685
mmu-miR-26a	mmu-miR-696
mmu-miR-455	mmu-miR-685
mmu-miR-383	mmu-miR-685
mmu-miR-338-3p	mmu-miR-685
mmu-miR-328	mmu-miR-685
mmu-miR-28	mmu-miR-685
mmu-miR-22	mmu-miR-685
mmu-miR-201	mmu-miR-685
mmu-miR-197	mmu-miR-685
mmu-miR-182	mmu-miR-685
mmu-miR-150	mmu-miR-685
mmu-miR-129-5p	mmu-miR-685
mmu-miR-125a-5p	mmu-miR-685
mmu-miR-675-3p	mmu-miR-686
mmu-miR-671-3p	mmu-miR-686
mmu-miR-190	mmu-miR-758
mmu-miR-574-5p	mmu-miR-686
mmu-miR-540-5p	mmu-miR-686
mmu-miR-532-3p	mmu-miR-686
mmu-miR-484	mmu-miR-686
mmu-miR-463	mmu-miR-686
mmu-miR-380-5p	mmu-miR-686
mmu-miR-222	mmu-miR-686
mmu-miR-197	mmu-miR-686
mmu-miR-540-3p	mmu-miR-687
mmu-miR-330	mmu-miR-687
mmu-miR-28	mmu-miR-687
mmu-miR-684	mmu-miR-688
mmu-miR-669b	mmu-miR-688
mmu-miR-543	mmu-miR-688
mmu-miR-466d-3p	mmu-miR-688
mmu-miR-466a-3p	mmu-miR-688
mmu-miR-384-3p	mmu-miR-688
mmu-miR-338-5p	mmu-miR-688
mmu-miR-338-3p	mmu-miR-688
mmu-miR-320	mmu-miR-688
mmu-miR-190	mmu-miR-759
mmu-miR-31	mmu-miR-688
mmu-miR-30c	mmu-miR-688
mmu-miR-26b	mmu-miR-688
mmu-miR-206	mmu-miR-688
mmu-miR-195	mmu-miR-688
mmu-miR-182	mmu-miR-688
mmu-miR-295	mmu-miR-698
mmu-miR-16	mmu-miR-688
mmu-miR-15b	mmu-miR-688
mmu-miR-15a	mmu-miR-688
mmu-miR-140	mmu-miR-688
mmu-miR-129-5p	mmu-miR-688
mmu-miR-464	mmu-miR-690
mmu-miR-455	mmu-miR-690
mmu-miR-325	mmu-miR-690
mmu-miR-200a	mmu-miR-690
mmu-miR-135b	mmu-miR-690
mmu-miR-135a	mmu-miR-690
mmu-miR-671-3p	mmu-miR-691
mmu-miR-665	mmu-miR-691
mmu-miR-654-5p	mmu-miR-691
mmu-miR-592	mmu-miR-691
mmu-miR-532-3p	mmu-miR-691
mmu-miR-463	mmu-miR-691
mmu-miR-296-3p	mmu-miR-691
mmu-miR-201	mmu-miR-691
mmu-miR-191	mmu-miR-691
mmu-miR-129-5p	mmu-miR-691
mmu-miR-302c	mmu-miR-873
mmu-miR-10b	mmu-miR-691
mmu-miR-19b	mmu-miR-707
mmu-miR-592	mmu-miR-693-3p
mmu-miR-485	mmu-miR-693-3p
mmu-miR-455	mmu-miR-693-3p
mmu-miR-423-5p	mmu-miR-693-3p
mmu-miR-380-5p	mmu-miR-693-3p
mmu-miR-185	mmu-miR-693-3p
mmu-let-7f	mmu-miR-693-3p
mmu-miR-493	mmu-miR-693-5p
mmu-miR-26a	mmu-miR-708
mmu-miR-207	mmu-miR-693-5p
mmu-miR-151-3p	mmu-miR-693-5p
mmu-miR-138	mmu-miR-693-5p
mmu-miR-10a	mmu-miR-693-5p
mmu-miR-666-5p	mmu-miR-694
mmu-miR-450a-5p	mmu-miR-694
mmu-miR-381	mmu-miR-694
mmu-miR-683	mmu-miR-696
mmu-miR-677	mmu-miR-696
mmu-miR-669b	mmu-miR-696
mmu-miR-668	mmu-miR-696
mmu-miR-665	mmu-miR-696
mmu-miR-495	mmu-miR-696
mmu-miR-466d-5p	mmu-miR-696
mmu-miR-450a-3p	mmu-miR-696
mmu-miR-345-3p	mmu-miR-696
mmu-miR-320	mmu-miR-696
mmu-miR-26b	mmu-miR-696
mmu-miR-201	mmu-miR-696
mmu-miR-130a	mmu-miR-741
mmu-miR-682	mmu-miR-697
mmu-miR-654-5p	mmu-miR-697
mmu-miR-540-3p	mmu-miR-697
mmu-miR-503	mmu-miR-697
mmu-miR-487b	mmu-miR-697
mmu-miR-465b-5p	mmu-miR-697
mmu-miR-464	mmu-miR-697
mmu-miR-455	mmu-miR-697
mmu-miR-376c	mmu-miR-697
mmu-miR-375	mmu-miR-697
mmu-miR-33	mmu-miR-697
mmu-miR-298	mmu-miR-697
mmu-miR-201	mmu-miR-697
mmu-miR-194	mmu-miR-697
mmu-miR-153	mmu-miR-697
mmu-miR-140	mmu-miR-697
mmu-miR-129-5p	mmu-miR-697
mmu-miR-543	mmu-miR-698
mmu-miR-494	mmu-miR-698
mmu-miR-448	mmu-miR-698
mmu-miR-218	mmu-miR-698
mmu-miR-678	mmu-miR-702
mmu-miR-297b-5p	mmu-miR-759
mmu-miR-138	mmu-miR-702
mmu-miR-547	mmu-miR-703
mmu-miR-539	mmu-miR-703
mmu-miR-505	mmu-miR-703
mmu-miR-540-5p	mmu-miR-721
mmu-miR-469	mmu-miR-703
mmu-miR-466a-3p	mmu-miR-703
mmu-miR-464	mmu-miR-703
mmu-miR-433	mmu-miR-703
mmu-miR-384-3p	mmu-miR-703
mmu-miR-376c	mmu-miR-703
mmu-miR-34b-5p	mmu-miR-703
mmu-miR-337-3p	mmu-miR-703
mmu-miR-327	mmu-miR-703
mmu-miR-323-3p	mmu-miR-703
mmu-miR-301a	mmu-miR-703
mmu-miR-292-3p	mmu-miR-703
mmu-miR-26b	mmu-miR-703
mmu-miR-201	mmu-miR-703
mmu-miR-134	mmu-miR-703
mmu-miR-421	mmu-miR-759
mmu-miR-212	mmu-miR-759
mmu-miR-129-3p	mmu-miR-703
mmu-miR-464	mmu-miR-705
mmu-miR-450a-5p	mmu-miR-705
mmu-miR-376c	mmu-miR-705
mmu-miR-291b-5p	mmu-miR-705
mmu-miR-291a-5p	mmu-miR-705
mmu-miR-138	mmu-miR-705
mmu-miR-128	mmu-miR-705
mmu-miR-688	mmu-miR-706
mmu-miR-338-3p	mmu-miR-759
mmu-miR-671-3p	mmu-miR-706
mmu-miR-26a	mmu-miR-741
mmu-miR-670	mmu-miR-706
mmu-miR-505	mmu-miR-706
mmu-miR-344	mmu-miR-706
mmu-miR-183	mmu-miR-706
mmu-miR-706	mmu-miR-707
mmu-miR-693-5p	mmu-miR-707
mmu-miR-693-3p	mmu-miR-707
mmu-miR-582-5p	mmu-miR-707
mmu-miR-543	mmu-miR-707
mmu-miR-486	mmu-miR-707
mmu-miR-466a-3p	mmu-miR-707
mmu-miR-380-5p	mmu-miR-707
mmu-miR-201	mmu-miR-707
mmu-miR-199a-5p	mmu-miR-707
mmu-miR-197	mmu-miR-707
mmu-miR-150	mmu-miR-707
mmu-miR-136	mmu-miR-707
mmu-miR-135b	mmu-miR-707
mmu-miR-19b	mmu-miR-744
mmu-miR-10a	mmu-miR-707
mmu-miR-685	mmu-miR-708
mmu-miR-668	mmu-miR-708
mmu-miR-568	mmu-miR-708
mmu-miR-331-3p	mmu-miR-708
mmu-miR-212	mmu-miR-708
mmu-miR-101b	mmu-miR-708
mmu-miR-685	mmu-miR-709
mmu-miR-680	mmu-miR-709
[truncated: 554 more rows]
