# Supplementary material for: Integromics network meta-analysis on cardiac aging offers robust multi-layer modular signatures and reveals micronome synergism
Source: BMC Genomics. 2015 Mar 4;16(1):147. doi: 10.1186/s12864-015-1256-3 (PMC4367845; doi:10.1186/s12864-015-1256-3)
Supplement: Additional file 2: — Consensus modular interactions. Every interaction is accompanied by the respective module index. Duplicate interactions may exist in case an interaction is present in multiple modules. [file 12864_2015_1256_MOESM2_ESM.xlsx]

## Sheet: Sheet1
INTERACTOR A	INTERACTOR B	MODULE INDEX
mmu-miR-15b	1110058L19RIK	1
mmu-miR-15b	1700037H04RIK	1
mmu-miR-15b	CAPN6	1
mmu-miR-15b	DDOST	1
mmu-miR-15b	ERP29	1
mmu-miR-15b	FSHB	1
mmu-miR-15b	FTSJ2	1
mmu-miR-15b	GPR63	1
mmu-miR-15b	HSPA4L	1
mmu-miR-15b	KCNN4	1
mmu-miR-15b	PCMT1	1
mmu-miR-15b	PLRG1	1
mmu-miR-15b	RBM6	1
mmu-miR-15b	RFC1	1
mmu-miR-15b	RNF10	1
mmu-miR-15b	TASP1	1
mmu-miR-15b	WNT3A	1
mmu-miR-15b	1700037H04RIK	2
mmu-miR-195	1700037H04RIK	2
mmu-miR-195	ATP7A	2
mmu-miR-15b	CAPN6	2
mmu-miR-195	CAPN6	2
mmu-miR-195	CNIH2	2
mmu-miR-195	CRISP2	2
mmu-miR-15b	DDOST	2
mmu-miR-195	DDOST	2
mmu-miR-15b	ERP29	2
mmu-miR-195	ERP29	2
mmu-miR-15b	FSHB	2
mmu-miR-195	FSHB	2
mmu-miR-195	G0S2	2
mmu-miR-15b	HSPA4L	2
mmu-miR-195	HSPA4L	2
mmu-miR-195	ISLR	2
mmu-miR-15b	KCNN4	2
mmu-miR-195	KCNN4	2
mmu-miR-15b	PCMT1	2
mmu-miR-195	PCMT1	2
mmu-miR-15b	PLRG1	2
mmu-miR-15b	RBM6	2
mmu-miR-195	RBM6	2
mmu-miR-15b	RFC1	2
mmu-miR-195	RFC1	2
mmu-miR-15b	RNF10	2
mmu-miR-195	RNF10	2
mmu-miR-195	SNCG	2
mmu-miR-195	WAP	2
mmu-miR-15b	WNT3A	2
mmu-miR-195	WNT3A	2
mmu-miR-15b	mmu-miR-195	2
mmu-miR-214	4930444A02RIK	3
mmu-miR-214	GUSB	3
mmu-miR-214	MAP1LC3B	3
mmu-miR-214	PGF	3
mmu-miR-34a	4930453N24RIK	4
mmu-miR-34a	ACCN1	4
mmu-miR-34a	CUEDC1	4
mmu-miR-34a	FCGR2B	4
mmu-miR-34a	HCN3	4
mmu-miR-34a	P2RY2	4
mmu-miR-34a	PADI2	4
mmu-miR-34a	PNOC	4
ATP5A1	NDUFA13	5
ATP5A1	NDUFB8	5
ATP5A1	NDUFB5	5
ATP5A1	ATP5L	5
ATP5A1	COX7C	5
ATP5A1	NDUFS3	5
ATP5A1	ATP5D	5
ATP5A1	UQCRC2	5
ATP5A1	NDUFB7	5
ATP5A1	ATP5O	5
ATP5A1	COX6A2	5
ATP5A1	COX6B1	5
ATP5A1	ATP5G2	5
ATP5A1	UQCRC1	5
ATP5A1	ATP5C1	5
ATP5A1	NDUFS1	5
ATP5A1	NDUFS7	5
ATP5A1	NDUFA5	5
ATP5A1	NDUFB2	5
ATP5A1	NDUFS8	5
ATP5A1	COX8A	5
ATP5A1	NDUFS4	5
ATP5A1	CYCT	5
ATP5A1	NDUFA6	5
ATP5A1	CYC1	5
ATP5A1	COX5B	5
ATP5A1	COX6A1	5
ATP5A1	UQCRB	5
ATP5A1	NDUFC2	5
ATP5A1	NDUFA10	5
ATP5A1	NDUFS2	5
ATP5A1	NDUFA1	5
ATP5A1	ATP5J	5
ATP5A1	COX7A2L	5
ATP5A1	COX5A	5
ATP5A1	ATP5B	5
ATP5A1	CYCS	5
ATP5A1	NDUFV1	5
ATP5A1	NDUFC1	5
ATP5A1	ATP5E	5
ATP5A1	NDUFB3	5
ATP5A1	COX6C	5
ATP5A1	NDUFA12	5
ATP5A1	COX4I1	5
ATP5A1	ATP5H	5
ATP5A1	NDUFA8	5
ATP5A1	ATP5J2	5
ATP5A1	NDUFA7	5
ATP5A1	NDUFA2	5
ATP5A1	NDUFS5	5
ATP5A1	ATP5K	5
ATP5B	UQCRC1	5
ATP5B	ATP5K	5
ATP5B	NDUFA2	5
ATP5B	NDUFA5	5
ATP5B	NDUFA6	5
ATP5B	NDUFC1	5
ATP5B	ATP5C1	5
ATP5B	ATP5D	5
ATP5B	CYCS	5
ATP5B	COX6C	5
ATP5B	NDUFS7	5
ATP5B	ATP5G2	5
ATP5B	NDUFB3	5
ATP5B	CYCT	5
ATP5B	NDUFB2	5
ATP5B	ATP5E	5
ATP5B	ATP5O	5
ATP5B	NDUFA8	5
ATP5B	NDUFC2	5
ATP5B	COX4I1	5
ATP5B	ATP5L	5
ATP5B	NDUFB7	5
ATP5B	NDUFA13	5
ATP5B	NDUFS4	5
ATP5B	COX6A1	5
ATP5B	NDUFA12	5
ATP5B	NDUFB5	5
ATP5B	COX7C	5
ATP5B	ATP5J2	5
ATP5B	NDUFS5	5
ATP5B	ATP5J	5
ATP5B	COX8A	5
ATP5B	UQCRB	5
ATP5B	NDUFA10	5
ATP5B	NDUFS3	5
ATP5B	NDUFV1	5
ATP5B	ATP5H	5
ATP5B	NDUFS2	5
ATP5B	NDUFA7	5
ATP5B	CYC1	5
ATP5B	COX6A2	5
ATP5B	COX5A	5
ATP5B	NDUFB8	5
ATP5B	NDUFS1	5
ATP5B	NDUFA1	5
ATP5B	COX5B	5
ATP5B	COX7A2L	5
ATP5B	UQCRC2	5
ATP5B	NDUFS8	5
ATP5B	COX6B1	5
ATP5C1	CYCT	5
ATP5C1	ATP5K	5
ATP5C1	COX6C	5
ATP5C1	NDUFV1	5
ATP5C1	NDUFS4	5
ATP5C1	NDUFS1	5
ATP5C1	COX6B1	5
ATP5C1	NDUFA12	5
ATP5C1	NDUFB5	5
ATP5C1	COX7A2L	5
ATP5C1	NDUFA7	5
ATP5C1	NDUFA2	5
ATP5C1	NDUFA1	5
ATP5C1	COX8A	5
ATP5C1	ATP5D	5
ATP5C1	NDUFA6	5
ATP5C1	ATP5E	5
ATP5C1	NDUFC2	5
ATP5C1	UQCRC2	5
ATP5C1	COX6A1	5
ATP5C1	ATP5O	5
ATP5C1	ATP5L	5
ATP5C1	NDUFB2	5
ATP5C1	NDUFA13	5
ATP5C1	NDUFB7	5
ATP5C1	NDUFC1	5
ATP5C1	CYC1	5
ATP5C1	ATP5H	5
ATP5C1	COX7C	5
ATP5C1	NDUFA10	5
ATP5C1	NDUFB3	5
ATP5C1	COX5B	5
ATP5C1	UQCRC1	5
ATP5C1	NDUFS5	5
ATP5C1	NDUFS2	5
ATP5C1	CYCS	5
ATP5C1	NDUFS3	5
ATP5C1	NDUFS8	5
ATP5C1	ATP5G2	5
ATP5C1	UQCRB	5
ATP5C1	COX5A	5
ATP5C1	COX4I1	5
ATP5C1	NDUFA5	5
ATP5C1	COX6A2	5
ATP5C1	NDUFA8	5
ATP5C1	NDUFB8	5
ATP5C1	NDUFS7	5
ATP5C1	ATP5J	5
ATP5C1	ATP5J2	5
ATP5D	NDUFA6	5
ATP5D	UQCRC2	5
ATP5D	NDUFA7	5
ATP5D	NDUFS7	5
ATP5D	NDUFA5	5
ATP5D	NDUFB5	5
ATP5D	NDUFS2	5
ATP5D	NDUFC2	5
ATP5D	NDUFS1	5
ATP5D	NDUFC1	5
ATP5D	ATP5H	5
ATP5D	NDUFB3	5
ATP5D	ATP5G2	5
ATP5D	NDUFS8	5
ATP5D	NDUFS5	5
ATP5D	NDUFA8	5
ATP5D	NDUFS3	5
ATP5D	NDUFB8	5
ATP5D	COX6B1	5
ATP5D	NDUFA12	5
ATP5D	ATP5E	5
ATP5D	NDUFB7	5
ATP5D	NDUFA10	5
ATP5D	UQCRB	5
ATP5D	NDUFA13	5
ATP5D	CYC1	5
ATP5D	NDUFB2	5
ATP5E	NDUFS1	5
ATP5E	COX6B1	5
ATP5E	NDUFS5	5
ATP5E	UQCRB	5
ATP5E	NDUFB2	5
ATP5E	NDUFS3	5
ATP5E	NDUFA13	5
ATP5E	NDUFS2	5
ATP5E	NDUFA10	5
ATP5E	NDUFB8	5
ATP5E	NDUFA8	5
ATP5E	NDUFA6	5
ATP5E	NDUFC2	5
ATP5E	NDUFS7	5
ATP5E	NDUFS8	5
ATP5E	ATP5G2	5
ATP5E	NDUFA5	5
ATP5E	ATP5H	5
ATP5G2	NDUFC2	5
ATP5G2	ATP5H	5
ATP5G2	COX6B1	5
ATP5G2	NDUFS5	5
ATP5G2	NDUFS2	5
ATP5G2	NDUFB2	5
ATP5G2	NDUFS8	5
ATP5G2	NDUFS3	5
ATP5G2	NDUFA5	5
ATP5G2	NDUFA8	5
ATP5G2	NDUFS1	5
ATP5G2	NDUFS7	5
ATP5H	NDUFS5	5
ATP5H	NDUFS1	5
ATP5H	NDUFS8	5
ATP5H	NDUFS2	5
ATP5H	NDUFS7	5
ATP5H	COX6B1	5
ATP5J	COX8A	5
ATP5J	ATP5K	5
ATP5J	ATP5J2	5
ATP5J	ATP5O	5
ATP5J	NDUFC2	5
ATP5J	NDUFA13	5
ATP5J	COX6A1	5
ATP5J	NDUFB3	5
ATP5J	NDUFA12	5
ATP5J	NDUFS1	5
ATP5J	NDUFA8	5
ATP5J	CYCT	5
ATP5J	COX7C	5
ATP5J	COX6A2	5
ATP5J	COX5B	5
ATP5J	NDUFA1	5
ATP5J	COX5A	5
ATP5J	NDUFB8	5
ATP5J	NDUFA7	5
ATP5J	NDUFA5	5
ATP5J	NDUFB2	5
ATP5J	NDUFS8	5
ATP5J	COX6C	5
ATP5J	NDUFV1	5
ATP5J	ATP5L	5
ATP5J	ATP5H	5
ATP5J	NDUFA2	5
ATP5J	NDUFS3	5
ATP5J	ATP5E	5
ATP5J	COX7A2L	5
ATP5J	COX4I1	5
ATP5J	NDUFS7	5
ATP5J	OGDH	5
ATP5J	NDUFC1	5
ATP5J	NDUFS2	5
ATP5J	NDUFS4	5
ATP5J	ATP5D	5
ATP5J	UQCRB	5
ATP5J	CYC1	5
ATP5J	NDUFS5	5
ATP5J	CYCS	5
ATP5J	UQCRC2	5
ATP5J	NDUFB7	5
ATP5J	ATP5G2	5
ATP5J	NDUFA6	5
ATP5J	NDUFB5	5
ATP5J	UQCRC1	5
ATP5J	NDUFA10	5
ATP5J	COX6B1	5
ATP5J2	NDUFA7	5
ATP5J2	CYC1	5
ATP5J2	NDUFB3	5
ATP5J2	NDUFS2	5
ATP5J2	NDUFS1	5
ATP5J2	UQCRB	5
ATP5J2	NDUFS7	5
ATP5J2	NDUFS8	5
ATP5J2	NDUFB7	5
ATP5J2	UQCRC2	5
ATP5J2	NDUFB8	5
ATP5J2	ATP5H	5
ATP5J2	ATP5E	5
ATP5J2	NDUFS5	5
ATP5J2	ATP5G2	5
ATP5J2	ATP5D	5
ATP5J2	NDUFA13	5
ATP5J2	NDUFC2	5
ATP5J2	NDUFA10	5
ATP5J2	NDUFC1	5
ATP5J2	NDUFA6	5
ATP5J2	NDUFS3	5
ATP5J2	NDUFB5	5
ATP5J2	NDUFA8	5
ATP5J2	NDUFA5	5
ATP5J2	NDUFB2	5
ATP5J2	COX6B1	5
ATP5J2	NDUFA12	5
ATP5K	NDUFA10	5
ATP5K	NDUFV1	5
ATP5K	CYCS	5
ATP5K	COX6C	5
ATP5K	NDUFA8	5
ATP5K	COX6A2	5
ATP5K	ATP5E	5
ATP5K	ATP5H	5
ATP5K	NDUFB5	5
ATP5K	NDUFC2	5
ATP5K	NDUFS8	5
ATP5K	NDUFB7	5
ATP5K	NDUFS4	5
ATP5K	ATP5L	5
ATP5K	NDUFA6	5
ATP5K	COX7C	5
ATP5K	NDUFS1	5
ATP5K	COX7A2L	5
ATP5K	COX4I1	5
ATP5K	ATP5G2	5
ATP5K	ATP5D	5
ATP5K	NDUFS2	5
ATP5K	NDUFA5	5
ATP5K	COX6B1	5
ATP5K	COX5A	5
ATP5K	ATP5J2	5
ATP5K	NDUFA12	5
ATP5K	UQCRB	5
ATP5K	NDUFB8	5
ATP5K	NDUFS3	5
ATP5K	NDUFB2	5
ATP5K	COX5B	5
ATP5K	NDUFS5	5
ATP5K	UQCRC2	5
ATP5K	NDUFB3	5
ATP5K	NDUFS7	5
ATP5K	CYCT	5
ATP5K	NDUFA1	5
ATP5K	NDUFA2	5
ATP5K	CYC1	5
ATP5K	NDUFA7	5
ATP5K	UQCRC1	5
ATP5K	NDUFA13	5
ATP5K	ATP5O	5
ATP5K	NDUFC1	5
ATP5K	COX6A1	5
ATP5K	COX8A	5
ATP5L	CYC1	5
ATP5L	ATP5J2	5
ATP5L	COX6B1	5
ATP5L	NDUFA7	5
ATP5L	ATP5O	5
ATP5L	NDUFA12	5
ATP5L	ATP5E	5
ATP5L	NDUFB5	5
ATP5L	NDUFS5	5
ATP5L	NDUFS7	5
ATP5L	NDUFA1	5
ATP5L	NDUFC2	5
ATP5L	NDUFB8	5
ATP5L	NDUFA5	5
ATP5L	UQCRC2	5
ATP5L	NDUFA8	5
ATP5L	NDUFS1	5
ATP5L	ATP5G2	5
ATP5L	ATP5H	5
ATP5L	NDUFA10	5
ATP5L	NDUFB2	5
ATP5L	NDUFC1	5
ATP5L	NDUFA6	5
ATP5L	ATP5D	5
ATP5L	NDUFB7	5
ATP5L	NDUFB3	5
ATP5L	NDUFS2	5
ATP5L	UQCRB	5
ATP5L	NDUFS3	5
ATP5L	NDUFA13	5
ATP5L	NDUFS8	5
ATP5O	UQCRC2	5
ATP5O	CYC1	5
ATP5O	NDUFC2	5
ATP5O	NDUFB2	5
ATP5O	NDUFB8	5
ATP5O	ATP5D	5
ATP5O	NDUFB7	5
ATP5O	NDUFB3	5
ATP5O	NDUFC1	5
ATP5O	NDUFA6	5
ATP5O	NDUFA8	5
ATP5O	NDUFA5	5
ATP5O	NDUFB5	5
ATP5O	ATP5E	5
ATP5O	NDUFA13	5
ATP5O	NDUFA12	5
ATP5O	ATP5G2	5
ATP5O	UQCRB	5
ATP5O	COX6B1	5
ATP5O	NDUFS2	5
ATP5O	ATP5J2	5
ATP5O	NDUFA1	5
ATP5O	NDUFS7	5
ATP5O	ATP5H	5
ATP5O	NDUFS8	5
ATP5O	NDUFS1	5
ATP5O	NDUFA7	5
ATP5O	NDUFA10	5
ATP5O	NDUFS3	5
ATP5O	NDUFS5	5
COX4I1	ATP5D	5
COX4I1	CYCT	5
COX4I1	UQCRB	5
COX4I1	COX6A1	5
COX4I1	COX5A	5
COX4I1	UCP3	5
COX4I1	COX6B1	5
COX4I1	ATP5L	5
COX4I1	COX5B	5
COX4I1	UCP2	5
COX4I1	ATP5O	5
COX4I1	UQCRC2	5
COX4I1	ATP5H	5
COX4I1	UCP1	5
COX4I1	CYC1	5
COX4I1	COX6A2	5
COX4I1	ATP5E	5
COX4I1	ATP5J2	5
COX4I1	COX7C	5
COX4I1	CYCS	5
COX4I1	COX8A	5
COX4I1	COX7A2L	5
COX4I1	COX6C	5
COX4I1	ATP5G2	5
COX4I1	UQCRC1	5
COX5A	CYCS	5
COX5A	ATP5D	5
COX5A	COX7A2L	5
COX5A	ATP5E	5
COX5A	COX6C	5
COX5A	COX6B1	5
COX5A	COX7C	5
COX5A	UCP3	5
COX5A	UQCRC2	5
COX5A	UCP1	5
COX5A	COX6A1	5
COX5A	ATP5O	5
COX5A	UQCRC1	5
COX5A	CYCT	5
COX5A	COX8A	5
COX5A	COX5B	5
COX5A	UCP2	5
COX5A	ATP5H	5
COX5A	ATP5J2	5
COX5A	CYC1	5
COX5A	ATP5G2	5
COX5A	UQCRB	5
COX5A	ATP5L	5
COX5A	COX6A2	5
COX5B	ATP5L	5
COX5B	COX6A1	5
COX5B	UCP1	5
COX5B	ATP5O	5
COX5B	ATP5J2	5
COX5B	CYCT	5
COX5B	UCP2	5
COX5B	CYCS	5
COX5B	ATP5E	5
COX5B	COX6B1	5
COX5B	ATP5D	5
COX5B	COX7C	5
COX5B	UQCRC2	5
COX5B	UQCRB	5
COX5B	CYC1	5
COX5B	COX7A2L	5
COX5B	COX6C	5
COX5B	ATP5G2	5
COX5B	ATP5H	5
COX5B	UCP3	5
COX5B	COX6A2	5
COX5B	COX8A	5
COX5B	UQCRC1	5
COX6A1	UQCRC2	5
COX6A1	ATP5O	5
COX6A1	CYC1	5
COX6A1	COX8A	5
COX6A1	ATP5E	5
COX6A1	COX6C	5
COX6A1	UCP2	5
COX6A1	COX7A2L	5
COX6A1	UCP3	5
COX6A1	ATP5D	5
COX6A1	COX7C	5
COX6A1	COX6B1	5
COX6A1	CYCT	5
COX6A1	UCP1	5
COX6A1	ATP5J2	5
COX6A1	ATP5G2	5
COX6A1	ATP5H	5
COX6A1	UQCRC1	5
COX6A1	UQCRB	5
COX6A1	CYCS	5
COX6A1	ATP5L	5
COX6A2	UQCRC1	5
COX6A2	ATP5O	5
COX6A2	ATP5G2	5
COX6A2	COX7A2L	5
COX6A2	UQCRB	5
COX6A2	COX7C	5
COX6A2	UCP2	5
COX6A2	ATP5D	5
COX6A2	ATP5J2	5
COX6A2	CYCT	5
COX6A2	COX8A	5
COX6A2	UCP1	5
COX6A2	ATP5L	5
COX6A2	ATP5H	5
COX6A2	COX6C	5
COX6A2	CYC1	5
COX6A2	COX6B1	5
COX6A2	ATP5E	5
COX6A2	UQCRC2	5
COX6A2	CYCS	5
COX6A2	UCP3	5
COX6C	UCP3	5
COX6C	ATP5J2	5
COX6C	ATP5L	5
COX6C	ATP5O	5
COX6C	UCP1	5
COX6C	COX8A	5
COX6C	ATP5G2	5
COX6C	ATP5D	5
COX6C	UQCRC1	5
COX6C	CYCS	5
COX6C	ATP5H	5
COX6C	UQCRB	5
COX6C	UQCRC2	5
COX6C	COX6B1	5
COX6C	CYC1	5
COX6C	COX7C	5
COX6C	COX7A2L	5
COX6C	UCP2	5
COX6C	CYCT	5
COX6C	ATP5E	5
COX7A2L	UCP2	5
COX7A2L	ATP5J2	5
COX7A2L	CYC1	5
COX7A2L	UQCRB	5
COX7A2L	UCP3	5
COX7A2L	ATP5E	5
COX7A2L	ATP5L	5
COX7A2L	UQCRC1	5
COX7A2L	ATP5H	5
COX7A2L	UQCRC2	5
COX7A2L	ATP5O	5
COX7A2L	COX6B1	5
COX7A2L	UCP1	5
COX7A2L	ATP5G2	5
COX7A2L	ATP5D	5
COX7C	UQCRC2	5
COX7C	UCP1	5
COX7C	UQCRC1	5
COX7C	CYC1	5
COX7C	COX6B1	5
COX7C	ATP5G2	5
COX7C	UQCRB	5
COX7C	ATP5J2	5
COX7C	UCP2	5
COX7C	ATP5H	5
COX7C	ATP5D	5
COX7C	COX7A2L	5
COX7C	CYCT	5
COX7C	ATP5E	5
COX7C	COX8A	5
COX7C	ATP5L	5
COX7C	ATP5O	5
COX7C	UCP3	5
COX7C	CYCS	5
COX8A	CYCT	5
COX8A	ATP5E	5
COX8A	UCP1	5
COX8A	ATP5L	5
COX8A	COX7A2L	5
COX8A	UCP2	5
COX8A	UCP3	5
COX8A	UQCRC2	5
COX8A	COX6B1	5
COX8A	ATP5H	5
COX8A	ATP5J2	5
COX8A	ATP5G2	5
COX8A	ATP5D	5
COX8A	UQCRB	5
COX8A	UQCRC1	5
COX8A	CYCS	5
COX8A	CYC1	5
COX8A	ATP5O	5
CYC1	NDUFS1	5
CYC1	ETFDH	5
CYC1	NDUFS7	5
CYC1	NDUFA5	5
CYC1	UQCRC2	5
CYC1	NDUFA8	5
CYC1	NDUFA10	5
CYC1	NDUFB8	5
CYC1	NDUFA6	5
CYC1	UQCRB	5
CYC1	NDUFS3	5
CYC1	NDUFA13	5
CYC1	ATP5H	5
CYC1	NDUFB2	5
CYC1	ATP5G2	5
CYC1	SDHB	5
CYC1	NDUFS5	5
CYC1	NDUFC2	5
CYC1	NDUFB7	5
CYC1	COX6B1	5
CYC1	NDUFS8	5
CYC1	ATP5E	5
CYC1	ETFA	5
CYC1	NDUFB3	5
CYC1	NDUFS2	5
CYCS	NDUFB8	5
CYCS	NDUFS7	5
CYCS	NDUFA10	5
CYCS	ETFDH	5
CYCS	UQCRC1	5
CYCS	NDUFA1	5
CYCS	ETFA	5
CYCS	ATP5O	5
CYCS	ATP5H	5
CYCS	NDUFA13	5
CYCS	UCP3	5
CYCS	UCP1	5
CYCS	NDUFS4	5
CYCS	NDUFA2	5
CYCS	CYCT	5
CYCS	NDUFS2	5
CYCS	ATP5G2	5
CYCS	NDUFS3	5
CYCS	UCP2	5
CYCS	SDHB	5
CYCS	NDUFB5	5
CYCS	NDUFA5	5
CYCS	ATP5E	5
CYCS	NDUFA7	5
CYCS	NDUFS1	5
CYCS	NDUFS5	5
CYCS	NDUFB7	5
CYCS	CYC1	5
CYCS	NDUFC2	5
CYCS	ATP5L	5
CYCS	NDUFA8	5
CYCS	ATP5D	5
CYCS	COX6B1	5
CYCS	UQCRC2	5
CYCS	UQCRB	5
CYCS	NDUFV1	5
CYCS	NDUFB3	5
CYCS	NDUFA12	5
CYCS	COX7A2L	5
CYCS	NDUFA6	5
CYCS	NDUFS8	5
CYCS	ATP5J2	5
CYCS	NDUFB2	5
CYCS	NDUFC1	5
CYCT	ETFA	5
CYCT	ATP5J2	5
CYCT	NDUFS2	5
CYCT	SDHB	5
CYCT	NDUFB8	5
CYCT	NDUFS4	5
CYCT	NDUFA13	5
CYCT	ATP5L	5
CYCT	NDUFS1	5
CYCT	NDUFA10	5
CYCT	UQCRC1	5
CYCT	ATP5D	5
CYCT	ATP5G2	5
CYCT	NDUFV1	5
CYCT	ATP5E	5
CYCT	UCP2	5
CYCT	NDUFA1	5
CYCT	NDUFC2	5
CYCT	NDUFA7	5
CYCT	ATP5O	5
CYCT	NDUFB7	5
CYCT	ETFDH	5
CYCT	NDUFC1	5
CYCT	COX6B1	5
CYCT	COX7A2L	5
CYCT	CYC1	5
CYCT	NDUFB5	5
CYCT	NDUFA5	5
CYCT	NDUFS8	5
CYCT	NDUFA6	5
CYCT	NDUFB3	5
CYCT	NDUFS5	5
CYCT	UQCRC2	5
CYCT	UCP3	5
CYCT	NDUFS7	5
CYCT	NDUFA8	5
CYCT	NDUFS3	5
CYCT	ATP5H	5
CYCT	NDUFA2	5
CYCT	UCP1	5
CYCT	UQCRB	5
CYCT	NDUFB2	5
CYCT	NDUFA12	5
DLD	NDUFB8	5
DLD	DLST	5
DLD	NDUFA8	5
DLD	NDUFS3	5
DLD	NDUFS2	5
DLD	NDUFS1	5
DLD	NDUFB7	5
DLD	NDUFB2	5
DLD	SDHB	5
DLD	NDUFS4	5
DLD	NDUFS7	5
DLD	NDUFS5	5
DLD	NDUFA5	5
DLD	NDUFB3	5
DLD	IDH3G	5
DLD	NDUFA1	5
DLD	IDH3A	5
DLD	NDUFC1	5
DLD	NDUFS8	5
DLD	NDUFB5	5
DLD	OGDH	5
DLD	NDUFA7	5
DLD	NDUFV1	5
DLD	NDUFA12	5
DLD	NDUFA6	5
DLD	NDUFA2	5
DLD	NDUFC2	5
DLD	NDUFA13	5
DLD	NDUFA10	5
DLST	NDUFS1	5
DLST	NDUFS8	5
DLST	NDUFS5	5
DLST	NDUFS2	5
EHHADH	NDUFS2	5
EHHADH	NDUFS8	5
EHHADH	NDUFS5	5
EHHADH	NDUFS7	5
EHHADH	NDUFS1	5
ETFDH	ETFA	5
ETFDH	ATP5G2	5
ETFDH	UQCRB	5
ETFDH	UQCRC2	5
HADH	NDUFB5	5
HADH	NDUFS4	5
HADH	EHHADH	5
HADH	NDUFS5	5
HADH	NDUFC1	5
HADH	NDUFA6	5
HADH	NDUFB2	5
HADH	NDUFS7	5
HADH	NDUFS2	5
HADH	NDUFA13	5
HADH	NDUFA2	5
HADH	NDUFB7	5
HADH	NDUFA1	5
HADH	NDUFA12	5
HADH	NDUFS8	5
HADH	NDUFS1	5
HADH	NDUFV1	5
HADH	NDUFA8	5
HADH	NDUFC2	5
HADH	NDUFA10	5
HADH	NDUFB3	5
HADH	NDUFA7	5
HADH	NDUFA5	5
HADH	NDUFB8	5
HADH	NDUFS3	5
IDH3A	NDUFA8	5
IDH3A	NDUFA5	5
IDH3A	DLST	5
IDH3A	NDUFC2	5
IDH3A	NDUFS3	5
IDH3A	NDUFS8	5
IDH3A	NDUFS1	5
IDH3A	NDUFS7	5
IDH3A	NDUFS5	5
IDH3A	NDUFB2	5
IDH3A	NDUFS2	5
IDH3G	NDUFC2	5
IDH3G	NDUFA5	5
IDH3G	NDUFB3	5
IDH3G	NDUFA2	5
IDH3G	NDUFB8	5
IDH3G	NDUFA12	5
IDH3G	NDUFB2	5
IDH3G	NDUFS4	5
IDH3G	OGDH	5
IDH3G	NDUFA6	5
IDH3G	NDUFS3	5
IDH3G	NDUFV1	5
IDH3G	NDUFA10	5
IDH3G	NDUFS7	5
IDH3G	NDUFA8	5
IDH3G	IDH3A	5
IDH3G	NDUFA13	5
IDH3G	ATP5G2	5
IDH3G	NDUFS1	5
IDH3G	NDUFA1	5
IDH3G	DLST	5
IDH3G	NDUFB5	5
IDH3G	NDUFS8	5
IDH3G	NDUFS5	5
IDH3G	NDUFA7	5
IDH3G	NDUFC1	5
IDH3G	NDUFS2	5
IDH3G	NDUFB7	5
MDH2	NDUFV1	5
MDH2	NDUFA5	5
MDH2	NDUFA10	5
MDH2	NDUFS5	5
MDH2	NDUFS3	5
MDH2	NDUFS4	5
MDH2	NDUFS2	5
MDH2	NDUFS1	5
MDH2	NDUFC2	5
MDH2	NDUFS8	5
MDH2	NDUFB5	5
MDH2	NDUFA13	5
MDH2	NDUFB8	5
MDH2	NDUFS7	5
MDH2	NDUFA8	5
MDH2	NDUFB2	5
MDH2	NDUFB7	5
MDH2	NDUFC1	5
MDH2	NDUFB3	5
MDH2	NDUFA7	5
MDH2	NDUFA6	5
MDH2	NDUFA2	5
MDH2	NDUFA1	5
MDH2	NDUFA12	5
NDUFA1	ATP5E	5
NDUFA1	NDUFS5	5
NDUFA1	NDUFB2	5
NDUFA1	NDUFS1	5
NDUFA1	ATP5G2	5
NDUFA1	NDUFB7	5
NDUFA1	NDUFB3	5
NDUFA1	UQCRB	5
NDUFA1	NDUFS2	5
NDUFA1	CYC1	5
NDUFA1	ATP5J2	5
NDUFA1	NDUFS8	5
NDUFA1	NDUFC1	5
NDUFA1	NDUFA7	5
NDUFA1	UQCRC2	5
NDUFA1	NDUFA10	5
NDUFA1	EHHADH	5
NDUFA1	ATP5H	5
NDUFA1	NDUFA13	5
NDUFA1	NDUFS3	5
NDUFA1	DLST	5
NDUFA1	NDUFB5	5
NDUFA1	NDUFC2	5
NDUFA1	NDUFA5	5
NDUFA1	IDH3A	5
NDUFA1	NDUFA12	5
NDUFA1	NDUFA6	5
NDUFA1	NDUFB8	5
NDUFA1	NDUFA8	5
NDUFA1	NDUFS7	5
NDUFA1	ATP5D	5
NDUFA10	DLST	5
NDUFA10	ATP5H	5
NDUFA10	NDUFS3	5
NDUFA10	ATP5G2	5
NDUFA10	NDUFB2	5
NDUFA10	EHHADH	5
NDUFA10	NDUFS5	5
NDUFA10	UQCRB	5
NDUFA10	IDH3A	5
NDUFA10	NDUFS1	5
NDUFA10	NDUFA8	5
NDUFA10	NDUFS7	5
NDUFA10	NDUFA5	5
NDUFA10	NDUFS8	5
NDUFA10	NDUFS2	5
NDUFA10	NDUFC2	5
NDUFA12	NDUFA5	5
NDUFA12	UQCRB	5
NDUFA12	CYC1	5
NDUFA12	NDUFA6	5
NDUFA12	ATP5G2	5
NDUFA12	EHHADH	5
NDUFA12	NDUFB8	5
NDUFA12	NDUFB3	5
NDUFA12	NDUFA8	5
NDUFA12	NDUFB2	5
NDUFA12	DLST	5
NDUFA12	NDUFS8	5
NDUFA12	NDUFS3	5
NDUFA12	NDUFS5	5
NDUFA12	NDUFS7	5
NDUFA12	NDUFC2	5
NDUFA12	ATP5H	5
NDUFA12	NDUFA10	5
NDUFA12	NDUFS1	5
NDUFA12	NDUFA7	5
NDUFA12	NDUFA13	5
NDUFA12	IDH3A	5
NDUFA12	NDUFS2	5
NDUFA12	ATP5E	5
NDUFA12	UQCRC2	5
NDUFA12	NDUFB7	5
NDUFA13	ATP5G2	5
NDUFA13	NDUFC2	5
NDUFA13	ATP5H	5
NDUFA13	EHHADH	5
NDUFA13	NDUFS2	5
NDUFA13	IDH3A	5
NDUFA13	NDUFS7	5
NDUFA13	NDUFA10	5
NDUFA13	NDUFB2	5
NDUFA13	UQCRB	5
NDUFA13	NDUFS3	5
NDUFA13	NDUFS5	5
NDUFA13	NDUFB8	5
NDUFA13	NDUFA5	5
NDUFA13	NDUFA8	5
NDUFA13	NDUFS8	5
NDUFA13	NDUFS1	5
NDUFA13	DLST	5
NDUFA2	CYC1	5
NDUFA2	NDUFB8	5
NDUFA2	NDUFS3	5
NDUFA2	ATP5O	5
NDUFA2	NDUFS2	5
NDUFA2	NDUFS5	5
NDUFA2	ATP5D	5
NDUFA2	NDUFB5	5
NDUFA2	NDUFA12	5
NDUFA2	NDUFS8	5
NDUFA2	IDH3A	5
NDUFA2	NDUFS1	5
NDUFA2	ATP5L	5
NDUFA2	NDUFS7	5
NDUFA2	NDUFA5	5
NDUFA2	NDUFB2	5
NDUFA2	NDUFB3	5
NDUFA2	ATP5H	5
NDUFA2	DLST	5
NDUFA2	NDUFC2	5
NDUFA2	ATP5J2	5
NDUFA2	NDUFS4	5
NDUFA2	ATP5G2	5
NDUFA2	NDUFA8	5
NDUFA2	EHHADH	5
NDUFA2	NDUFA6	5
NDUFA2	NDUFA10	5
NDUFA2	UCP1	5
NDUFA2	UQCRC1	5
NDUFA2	UCP3	5
NDUFA2	UCP2	5
NDUFA2	NDUFC1	5
NDUFA2	ATP5E	5
NDUFA2	NDUFB7	5
NDUFA2	UQCRB	5
NDUFA2	OGDH	5
NDUFA2	NDUFA1	5
NDUFA2	NDUFV1	5
NDUFA2	NDUFA7	5
NDUFA2	NDUFA13	5
NDUFA2	UQCRC2	5
NDUFA5	NDUFS5	5
NDUFA5	ATP5H	5
NDUFA5	NDUFS8	5
NDUFA5	NDUFS7	5
NDUFA5	EHHADH	5
NDUFA5	NDUFS2	5
NDUFA5	NDUFS1	5
NDUFA5	DLST	5
NDUFA5	NDUFA8	5
NDUFA5	NDUFS3	5
NDUFA6	NDUFS2	5
NDUFA6	DLST	5
NDUFA6	NDUFA13	5
NDUFA6	NDUFS5	5
NDUFA6	NDUFA8	5
NDUFA6	NDUFB8	5
NDUFA6	NDUFS7	5
NDUFA6	NDUFA5	5
NDUFA6	IDH3A	5
NDUFA6	ATP5G2	5
NDUFA6	NDUFS3	5
NDUFA6	UQCRB	5
NDUFA6	NDUFS8	5
NDUFA6	NDUFA10	5
NDUFA6	NDUFB2	5
NDUFA6	NDUFS1	5
NDUFA6	ATP5H	5
NDUFA6	NDUFC2	5
NDUFA6	EHHADH	5
NDUFA7	NDUFS2	5
NDUFA7	NDUFB7	5
NDUFA7	NDUFA8	5
NDUFA7	ATP5G2	5
NDUFA7	NDUFA10	5
NDUFA7	ATP5H	5
NDUFA7	NDUFA13	5
NDUFA7	UQCRC2	5
NDUFA7	IDH3A	5
NDUFA7	NDUFB2	5
NDUFA7	NDUFS7	5
NDUFA7	UQCRB	5
NDUFA7	ATP5E	5
NDUFA7	CYC1	5
NDUFA7	NDUFS3	5
NDUFA7	NDUFA5	5
NDUFA7	NDUFC2	5
NDUFA7	DLST	5
NDUFA7	NDUFB8	5
NDUFA7	NDUFS1	5
NDUFA7	NDUFB3	5
NDUFA7	NDUFS8	5
NDUFA7	NDUFS5	5
NDUFA7	NDUFA6	5
NDUFA7	EHHADH	5
NDUFA8	NDUFS8	5
NDUFA8	EHHADH	5
NDUFA8	NDUFS1	5
NDUFA8	NDUFS7	5
NDUFA8	NDUFS2	5
NDUFA8	NDUFS5	5
NDUFA8	DLST	5
NDUFA8	ATP5H	5
NDUFB2	DLST	5
NDUFB2	NDUFS1	5
NDUFB2	EHHADH	5
NDUFB2	NDUFS3	5
NDUFB2	ATP5H	5
NDUFB2	NDUFS7	5
NDUFB2	NDUFS5	5
NDUFB2	NDUFS2	5
NDUFB2	NDUFS8	5
NDUFB2	NDUFA5	5
NDUFB2	NDUFA8	5
NDUFB3	ATP5H	5
NDUFB3	NDUFA6	5
NDUFB3	NDUFS8	5
NDUFB3	IDH3A	5
NDUFB3	EHHADH	5
NDUFB3	NDUFA10	5
NDUFB3	NDUFS3	5
NDUFB3	NDUFA5	5
NDUFB3	DLST	5
NDUFB3	NDUFA8	5
NDUFB3	NDUFS2	5
NDUFB3	ATP5E	5
NDUFB3	NDUFA13	5
NDUFB3	NDUFC2	5
NDUFB3	ATP5G2	5
NDUFB3	NDUFB7	5
NDUFB3	UQCRB	5
NDUFB3	NDUFB8	5
NDUFB3	NDUFS1	5
NDUFB3	NDUFS7	5
NDUFB3	NDUFS5	5
NDUFB3	UQCRC2	5
NDUFB3	NDUFB2	5
NDUFB5	NDUFA8	5
NDUFB5	ATP5E	5
NDUFB5	NDUFC2	5
NDUFB5	UQCRC2	5
NDUFB5	NDUFA12	5
NDUFB5	NDUFA13	5
NDUFB5	UQCRB	5
NDUFB5	DLST	5
NDUFB5	NDUFB8	5
NDUFB5	NDUFS3	5
NDUFB5	NDUFA6	5
NDUFB5	NDUFA5	5
NDUFB5	NDUFB2	5
NDUFB5	NDUFS2	5
NDUFB5	NDUFA10	5
NDUFB5	NDUFS5	5
NDUFB5	IDH3A	5
NDUFB5	ATP5H	5
NDUFB5	NDUFS7	5
NDUFB5	ATP5G2	5
NDUFB5	EHHADH	5
NDUFB5	NDUFB7	5
NDUFB5	NDUFA7	5
NDUFB5	NDUFS1	5
NDUFB5	NDUFS8	5
NDUFB5	NDUFC1	5
NDUFB5	NDUFB3	5
NDUFB5	CYC1	5
NDUFB7	ATP5E	5
NDUFB7	IDH3A	5
NDUFB7	NDUFS7	5
NDUFB7	EHHADH	5
NDUFB7	NDUFA5	5
NDUFB7	NDUFA6	5
NDUFB7	NDUFA10	5
NDUFB7	ATP5H	5
NDUFB7	NDUFS3	5
NDUFB7	NDUFS1	5
NDUFB7	NDUFB8	5
NDUFB7	UQCRB	5
NDUFB7	NDUFS5	5
NDUFB7	NDUFA13	5
NDUFB7	DLST	5
NDUFB7	NDUFA8	5
NDUFB7	NDUFB2	5
NDUFB7	NDUFS8	5
NDUFB7	ATP5G2	5
NDUFB7	UQCRC2	5
NDUFB7	NDUFS2	5
NDUFB7	NDUFC2	5
NDUFB8	UQCRB	5
NDUFB8	NDUFA8	5
NDUFB8	NDUFS2	5
NDUFB8	NDUFS5	5
NDUFB8	EHHADH	5
NDUFB8	NDUFS8	5
NDUFB8	NDUFS1	5
NDUFB8	NDUFA5	5
NDUFB8	NDUFS7	5
NDUFB8	DLST	5
NDUFB8	NDUFA10	5
NDUFB8	NDUFC2	5
NDUFB8	NDUFS3	5
NDUFB8	NDUFB2	5
NDUFB8	ATP5G2	5
NDUFB8	ATP5H	5
NDUFB8	IDH3A	5
NDUFC1	NDUFA13	5
NDUFC1	UQCRC2	5
NDUFC1	CYC1	5
NDUFC1	NDUFA10	5
NDUFC1	NDUFS3	5
NDUFC1	NDUFA12	5
NDUFC1	NDUFA5	5
NDUFC1	DLST	5
NDUFC1	NDUFS1	5
NDUFC1	IDH3A	5
NDUFC1	NDUFB3	5
NDUFC1	EHHADH	5
NDUFC1	UQCRB	5
NDUFC1	ATP5E	5
NDUFC1	ATP5G2	5
NDUFC1	NDUFS5	5
NDUFC1	NDUFA7	5
NDUFC1	ATP5H	5
NDUFC1	NDUFA8	5
NDUFC1	NDUFC2	5
NDUFC1	NDUFB2	5
NDUFC1	NDUFS2	5
NDUFC1	NDUFA6	5
NDUFC1	NDUFS7	5
NDUFC1	NDUFB8	5
NDUFC1	NDUFB7	5
NDUFC1	NDUFS8	5
NDUFC2	NDUFA5	5
NDUFC2	NDUFS3	5
NDUFC2	EHHADH	5
NDUFC2	NDUFS1	5
NDUFC2	ATP5H	5
NDUFC2	NDUFS2	5
NDUFC2	NDUFS7	5
NDUFC2	DLST	5
NDUFC2	NDUFS5	5
NDUFC2	NDUFB2	5
NDUFC2	NDUFS8	5
NDUFC2	NDUFA8	5
NDUFS1	NDUFS5	5
NDUFS2	NDUFS1	5
NDUFS2	NDUFS5	5
NDUFS3	ATP5H	5
NDUFS3	DLST	5
NDUFS3	NDUFS5	5
NDUFS3	EHHADH	5
NDUFS3	NDUFA8	5
NDUFS3	NDUFS7	5
NDUFS3	NDUFS2	5
NDUFS3	NDUFS1	5
NDUFS3	NDUFS8	5
NDUFS4	IDH3A	5
NDUFS4	NDUFA1	5
NDUFS4	ATP5G2	5
NDUFS4	NDUFB7	5
NDUFS4	NDUFS5	5
NDUFS4	NDUFS3	5
NDUFS4	NDUFB8	5
NDUFS4	UQCRC1	5
NDUFS4	NDUFS7	5
NDUFS4	OGDH	5
NDUFS4	NDUFS1	5
NDUFS4	NDUFA7	5
NDUFS4	NDUFA10	5
NDUFS4	UCP3	5
NDUFS4	NDUFS2	5
NDUFS4	NDUFB3	5
NDUFS4	NDUFC2	5
NDUFS4	NDUFA6	5
NDUFS4	ATP5H	5
NDUFS4	CYC1	5
NDUFS4	ATP5O	5
NDUFS4	ATP5L	5
NDUFS4	NDUFA8	5
NDUFS4	NDUFV1	5
NDUFS4	ATP5D	5
NDUFS4	UQCRB	5
NDUFS4	UQCRC2	5
NDUFS4	DLST	5
NDUFS4	NDUFC1	5
NDUFS4	ATP5J2	5
NDUFS4	EHHADH	5
NDUFS4	NDUFA5	5
NDUFS4	ATP5E	5
NDUFS4	UCP2	5
NDUFS4	NDUFA12	5
NDUFS4	NDUFB2	5
NDUFS4	NDUFB5	5
NDUFS4	UCP1	5
NDUFS4	NDUFS8	5
NDUFS4	NDUFA13	5
NDUFS7	NDUFS8	5
NDUFS7	NDUFS2	5
NDUFS7	DLST	5
NDUFS7	NDUFS5	5
NDUFS7	NDUFS1	5
NDUFS8	NDUFS2	5
NDUFS8	NDUFS5	5
NDUFS8	NDUFS1	5
NDUFV1	NDUFS7	5
NDUFV1	NDUFS1	5
NDUFV1	NDUFS2	5
NDUFV1	NDUFB5	5
NDUFV1	NDUFS3	5
NDUFV1	UQCRC1	5
NDUFV1	NDUFS8	5
NDUFV1	NDUFA12	5
NDUFV1	UCP3	5
NDUFV1	NDUFB2	5
NDUFV1	UQCRB	5
NDUFV1	NDUFA6	5
NDUFV1	NDUFC1	5
NDUFV1	NDUFS5	5
NDUFV1	OGDH	5
NDUFV1	NDUFC2	5
NDUFV1	UQCRC2	5
NDUFV1	CYC1	5
NDUFV1	NDUFA5	5
NDUFV1	NDUFA8	5
NDUFV1	ATP5L	5
NDUFV1	ATP5J2	5
NDUFV1	ATP5E	5
NDUFV1	NDUFA10	5
NDUFV1	UCP2	5
NDUFV1	NDUFB7	5
NDUFV1	DLST	5
NDUFV1	UCP1	5
NDUFV1	NDUFA1	5
NDUFV1	NDUFA13	5
NDUFV1	ATP5D	5
NDUFV1	IDH3A	5
NDUFV1	NDUFA7	5
NDUFV1	ATP5O	5
NDUFV1	ATP5G2	5
NDUFV1	EHHADH	5
NDUFV1	NDUFB3	5
NDUFV1	ATP5H	5
NDUFV1	NDUFB8	5
OGDH	NDUFA10	5
OGDH	NDUFS1	5
OGDH	NDUFB5	5
OGDH	NDUFA7	5
OGDH	SDHB	5
OGDH	DLST	5
OGDH	NDUFB7	5
OGDH	NDUFS3	5
OGDH	NDUFB8	5
OGDH	IDH3A	5
OGDH	NDUFA13	5
OGDH	NDUFS8	5
OGDH	NDUFC2	5
OGDH	NDUFC1	5
OGDH	NDUFA6	5
OGDH	NDUFB2	5
OGDH	NDUFS2	5
OGDH	NDUFS5	5
OGDH	NDUFA1	5
OGDH	NDUFB3	5
OGDH	NDUFA5	5
OGDH	NDUFA12	5
OGDH	NDUFS7	5
OGDH	NDUFA8	5
SDHB	DLST	5
SLC25A4	ATP5E	5
SLC25A4	SLC25A5	5
SLC25A4	ATP5H	5
SLC25A4	ATP5A1	5
SLC25A4	ATP5J2	5
SLC25A4	ATP5G2	5
SLC25A4	ATP5O	5
SLC25A4	ATP5D	5
SLC25A4	ATP5L	5
SLC25A4	ATP5J	5
SLC25A4	ATP5C1	5
SLC25A4	ATP5K	5
SLC25A4	ATP5B	5
SLC25A5	ATP5J	5
SLC25A5	ATP5H	5
SLC25A5	ATP5O	5
SLC25A5	ATP5J2	5
SLC25A5	ATP5G2	5
SLC25A5	ATP5D	5
SLC25A5	ATP5L	5
SLC25A5	ATP5K	5
SLC25A5	ATP5E	5
SLC25A5	ATP5B	5
SLC25A5	ATP5A1	5
SLC25A5	ATP5C1	5
UCP1	NDUFB2	5
UCP1	NDUFA7	5
UCP1	NDUFA10	5
UCP1	NDUFB5	5
UCP1	ATP5G2	5
UCP1	NDUFS1	5
UCP1	UCP2	5
UCP1	NDUFC1	5
UCP1	NDUFS3	5
UCP1	NDUFS5	5
UCP1	NDUFA1	5
UCP1	NDUFC2	5
UCP1	NDUFB8	5
UCP1	NDUFA8	5
UCP1	CYC1	5
UCP1	NDUFS2	5
UCP1	NDUFS8	5
UCP1	UQCRB	5
UCP1	NDUFB7	5
UCP1	NDUFA5	5
UCP1	NDUFA12	5
UCP1	NDUFB3	5
UCP1	NDUFA13	5
UCP1	COX6B1	5
UCP1	UQCRC1	5
UCP1	NDUFA6	5
UCP1	UQCRC2	5
UCP1	NDUFS7	5
UCP1	UCP3	5
UCP2	NDUFS2	5
UCP2	NDUFB7	5
UCP2	ATP5G2	5
UCP2	NDUFB3	5
UCP2	NDUFA6	5
UCP2	NDUFA12	5
UCP2	CYC1	5
UCP2	NDUFA7	5
UCP2	NDUFS1	5
UCP2	NDUFA8	5
UCP2	NDUFS5	5
UCP2	NDUFC2	5
UCP2	NDUFS7	5
UCP2	NDUFB2	5
UCP2	NDUFB5	5
UCP2	NDUFS3	5
UCP2	NDUFB8	5
UCP2	NDUFA1	5
UCP2	UQCRB	5
UCP2	NDUFC1	5
UCP2	NDUFA13	5
UCP2	NDUFA10	5
UCP2	NDUFS8	5
UCP2	COX6B1	5
UCP2	UQCRC1	5
UCP2	UCP3	5
UCP2	UQCRC2	5
UCP2	NDUFA5	5
UCP3	NDUFA1	5
UCP3	NDUFC2	5
UCP3	UQCRB	5
UCP3	NDUFS3	5
UCP3	COX6B1	5
UCP3	NDUFA8	5
UCP3	NDUFB7	5
UCP3	NDUFS1	5
UCP3	NDUFB8	5
UCP3	NDUFS8	5
UCP3	ATP5G2	5
UCP3	NDUFA5	5
UCP3	UQCRC2	5
UCP3	NDUFB3	5
UCP3	NDUFA7	5
UCP3	NDUFB2	5
UCP3	UQCRC1	5
UCP3	NDUFC1	5
UCP3	NDUFB5	5
UCP3	NDUFS5	5
UCP3	NDUFA13	5
UCP3	NDUFA6	5
UCP3	NDUFA10	5
UCP3	NDUFA12	5
UCP3	NDUFS2	5
UCP3	NDUFS7	5
UCP3	CYC1	5
UQCRB	NDUFA8	5
UQCRB	SDHB	5
UQCRB	NDUFS1	5
UQCRB	NDUFA5	5
UQCRB	ETFA	5
UQCRB	NDUFB2	5
UQCRB	NDUFS5	5
UQCRB	NDUFS7	5
UQCRB	COX6B1	5
UQCRB	NDUFS2	5
UQCRB	NDUFC2	5
UQCRB	ATP5G2	5
UQCRB	NDUFS8	5
UQCRB	NDUFS3	5
UQCRB	ATP5H	5
UQCRC1	NDUFB7	5
UQCRC1	UQCRC2	5
UQCRC1	NDUFB3	5
UQCRC1	COX6B1	5
UQCRC1	NDUFA5	5
UQCRC1	NDUFC2	5
UQCRC1	NDUFB2	5
UQCRC1	NDUFS3	5
UQCRC1	NDUFA6	5
UQCRC1	UQCRB	5
UQCRC1	NDUFB5	5
UQCRC1	ETFA	5
UQCRC1	CYC1	5
UQCRC1	NDUFA1	5
UQCRC1	NDUFC1	5
UQCRC1	NDUFA12	5
UQCRC1	NDUFS7	5
UQCRC1	ATP5J2	5
UQCRC1	NDUFS2	5
UQCRC1	NDUFS5	5
UQCRC1	ATP5O	5
UQCRC1	NDUFA7	5
UQCRC1	NDUFA13	5
UQCRC1	NDUFA8	5
UQCRC1	ATP5H	5
UQCRC1	NDUFA10	5
UQCRC1	SDHB	5
UQCRC1	NDUFB8	5
UQCRC1	ATP5L	5
UQCRC1	ATP5G2	5
UQCRC1	NDUFS1	5
UQCRC1	NDUFS8	5
UQCRC1	ATP5E	5
UQCRC1	ETFDH	5
UQCRC1	ATP5D	5
UQCRC2	NDUFA8	5
UQCRC2	NDUFS2	5
UQCRC2	NDUFS3	5
UQCRC2	ATP5G2	5
UQCRC2	NDUFS5	5
UQCRC2	ETFA	5
UQCRC2	NDUFA6	5
UQCRC2	SDHB	5
UQCRC2	NDUFA10	5
UQCRC2	NDUFS1	5
UQCRC2	ATP5E	5
UQCRC2	NDUFA5	5
UQCRC2	NDUFA13	5
UQCRC2	NDUFS8	5
UQCRC2	COX6B1	5
UQCRC2	NDUFB8	5
UQCRC2	NDUFC2	5
UQCRC2	NDUFS7	5
UQCRC2	NDUFB2	5
UQCRC2	UQCRB	5
UQCRC2	ATP5H	5
mmu-miR-125a-5p	ABHD6	6
mmu-miR-125b-5p	ABHD6	6
mmu-miR-351	ABHD6	6
mmu-miR-125a-5p	ANPEP	6
mmu-miR-125b-5p	ANPEP	6
mmu-miR-351	ANPEP	6
mmu-miR-125a-5p	CBS	6
mmu-miR-125b-5p	CBS	6
mmu-miR-351	CBS	6
mmu-miR-125a-5p	CDH22	6
mmu-miR-351	CDH22	6
mmu-miR-125a-5p	DUS1L	6
mmu-miR-125b-5p	DUS1L	6
mmu-miR-351	DUS1L	6
mmu-miR-125a-5p	INHBE	6
mmu-miR-125b-5p	INHBE	6
mmu-miR-351	INHBE	6
mmu-miR-125a-5p	KLC2	6
mmu-miR-351	KLC2	6
mmu-miR-125a-5p	LACTB	6
mmu-miR-125b-5p	LACTB	6
mmu-miR-351	LACTB	6
mmu-miR-125a-5p	MLF2	6
mmu-miR-125b-5p	MLF2	6
mmu-miR-351	MLF2	6
mmu-miR-125a-5p	MMP11	6
mmu-miR-125b-5p	MMP11	6
mmu-miR-351	MMP11	6
mmu-miR-125a-5p	NECAB3	6
mmu-miR-125b-5p	NECAB3	6
mmu-miR-351	NECAB3	6
mmu-miR-125a-5p	NEU1	6
mmu-miR-125b-5p	NEU1	6
mmu-miR-351	NEU1	6
mmu-miR-125a-5p	NRM	6
mmu-miR-125b-5p	NRM	6
mmu-miR-351	NRM	6
mmu-miR-125a-5p	PCGF6	6
mmu-miR-125b-5p	PCGF6	6
mmu-miR-351	PCGF6	6
mmu-miR-125a-5p	PIPOX	6
mmu-miR-351	PIPOX	6
mmu-miR-125b-5p	SCLY	6
mmu-miR-351	SCLY	6
mmu-miR-125a-5p	SLC25A35	6
mmu-miR-125b-5p	SLC25A35	6
mmu-miR-351	SLC25A35	6
mmu-miR-125a-5p	TACR2	6
mmu-miR-351	TACR2	6
mmu-miR-125a-5p	WARS	6
mmu-miR-125b-5p	WARS	6
mmu-miR-351	WARS	6
mmu-miR-125a-5p	WNT7A	6
mmu-miR-125b-5p	WNT7A	6
mmu-miR-351	WNT7A	6
mmu-miR-125a-5p	mmu-miR-125b-5p	6
mmu-miR-125a-5p	mmu-miR-351	6
mmu-miR-125b-5p	mmu-miR-351	6
ACVR2B	BMP2	7
ACVR2B	BMP4	7
BMP2	NOG	7
BMP2	BMP4	7
BMP4	NOG	7
ACVR2B	SMAD7	8
DDX5	SMAD7	8
SMAD7	PEX6	8
SMAD7	EIF4ENIF1	8
ALAS2	OGDH	9
ALAS2	DLD	9
ALAS2	DLST	9
DLD	DLST	9
DLD	IDH3G	9
DLD	NDUFA1	9
DLD	IDH3A	9
DLD	OGDH	9
DLD	NDUFA10	9
IDH3A	DLST	9
IDH3G	OGDH	9
IDH3G	NDUFA10	9
IDH3G	IDH3A	9
IDH3G	NDUFA1	9
IDH3G	DLST	9
NDUFA1	NDUFA10	9
NDUFA1	DLST	9
NDUFA1	IDH3A	9
NDUFA10	DLST	9
NDUFA10	IDH3A	9
OGDH	NDUFA10	9
OGDH	DLST	9
OGDH	IDH3A	9
OGDH	NDUFA1	9
mmu-miR-200b	ALDH1A7	10
mmu-miR-429	ALDH1A7	10
mmu-miR-200b	AMFR	10
mmu-miR-200c	AMFR	10
mmu-miR-429	AMFR	10
mmu-miR-200b	ATP6V0E	10
mmu-miR-200c	ATP6V0E	10
mmu-miR-429	ATP6V0E	10
mmu-miR-200b	CDR2	10
mmu-miR-200c	CDR2	10
mmu-miR-429	CDR2	10
mmu-miR-200b	CEBPD	10
mmu-miR-200c	CEBPD	10
mmu-miR-429	CEBPD	10
mmu-miR-200b	DGKA	10
mmu-miR-200c	DGKA	10
mmu-miR-429	DGKA	10
mmu-miR-200b	EGLN1	10
mmu-miR-200c	EGLN1	10
mmu-miR-429	EGLN1	10
mmu-miR-200b	EPS8	10
mmu-miR-200c	EPS8	10
mmu-miR-429	EPS8	10
mmu-miR-200b	GATA4	10
mmu-miR-200c	GATA4	10
mmu-miR-429	GATA4	10
mmu-miR-200c	NUDT19	10
mmu-miR-429	NUDT19	10
mmu-miR-200b	OAT	10
mmu-miR-200c	OAT	10
mmu-miR-429	OAT	10
mmu-miR-200b	ROR2	10
mmu-miR-429	ROR2	10
mmu-miR-200b	SEMA3F	10
mmu-miR-200c	SEMA3F	10
mmu-miR-429	SEMA3F	10
mmu-miR-200b	mmu-miR-200c	10
mmu-miR-200b	mmu-miR-429	10
mmu-miR-200c	mmu-miR-429	10
ANAPC1	CDC26	11
ANAPC1	UBE2E2	11
ANAPC1	NEK2	11
ANAPC1	MAD2L1	11
ANAPC1	ANAPC4	11
ANAPC1	ANAPC11	11
ANAPC1	ANAPC5	11
ANAPC1	ANAPC2	11
ANAPC1	AURKB	11
ANAPC1	CDC20	11
ANAPC1	LEPROT	11
ANAPC1	UBE2D2	11
ANAPC1	ANAPC7	11
ANAPC1	AURKC	11
ANAPC1	UBE2E3	11
ANAPC1	PTTG1	11
ANAPC11	ANAPC2	11
ANAPC11	CDC20	11
ANAPC11	UBE2E2	11
ANAPC11	LEPROT	11
ANAPC11	CDC26	11
ANAPC2	CDC20	11
ANAPC2	UBE2E2	11
ANAPC2	LEPROT	11
ANAPC4	CDC26	11
ANAPC4	UBE2E2	11
ANAPC4	ANAPC2	11
ANAPC4	ANAPC7	11
ANAPC4	UBE2D2	11
ANAPC4	LEPROT	11
ANAPC4	ANAPC11	11
ANAPC4	MAD2L1	11
ANAPC4	ANAPC5	11
ANAPC4	CDC20	11
ANAPC5	UBE2E2	11
ANAPC5	LEPROT	11
ANAPC5	CDC26	11
ANAPC5	CDC20	11
ANAPC5	ANAPC2	11
ANAPC5	ANAPC11	11
ANAPC7	ANAPC5	11
ANAPC7	UBE2D2	11
ANAPC7	ANAPC2	11
ANAPC7	CDC26	11
ANAPC7	UBE2E2	11
ANAPC7	CDC20	11
ANAPC7	ANAPC11	11
ANAPC7	LEPROT	11
AURKB	UBE2E3	11
AURKB	ANAPC7	11
AURKB	ANAPC2	11
AURKB	LEPROT	11
AURKB	PTTG1	11
AURKB	CDC26	11
AURKB	CDC20	11
AURKB	UBE2E2	11
AURKB	ANAPC4	11
AURKB	ANAPC5	11
AURKB	ANAPC11	11
AURKB	UBE2D2	11
AURKC	AURKB	11
AURKC	PTTG1	11
AURKC	ANAPC11	11
AURKC	ANAPC4	11
AURKC	CDC26	11
AURKC	CDC20	11
AURKC	ANAPC5	11
AURKC	ANAPC7	11
AURKC	UBE2D2	11
AURKC	LEPROT	11
AURKC	UBE2E3	11
AURKC	UBE2E2	11
AURKC	ANAPC2	11
BUB1B	ANAPC4	11
BUB1B	PTTG1	11
BUB1B	UBE2E2	11
BUB1B	ANAPC11	11
BUB1B	ANAPC2	11
BUB1B	MAD2L1	11
BUB1B	NEK2	11
BUB1B	ANAPC7	11
BUB1B	LEPROT	11
BUB1B	UBE2D2	11
BUB1B	CDC20	11
BUB1B	CCNB2	11
BUB1B	ANAPC1	11
BUB1B	UBE2E3	11
BUB1B	MAD1L1	11
BUB1B	ANAPC5	11
BUB1B	CDC26	11
CCNB2	UBE2E3	11
CCNB2	ANAPC2	11
CCNB2	LEPROT	11
CCNB2	CDC20	11
CCNB2	UBE2E2	11
CCNB2	ANAPC5	11
CCNB2	MAD2L1	11
CCNB2	CDC26	11
CCNB2	ANAPC1	11
CCNB2	ANAPC11	11
CCNB2	ANAPC7	11
CCNB2	UBE2D2	11
CCNB2	ANAPC4	11
CDC20	LEPROT	11
CDC20	UBE2E2	11
CDC26	UBE2E2	11
CDC26	ANAPC2	11
CDC26	LEPROT	11
CDC26	CDC20	11
MAD1L1	CDC20	11
MAD1L1	MAD2L1	11
MAD2L1	CDC26	11
MAD2L1	LEPROT	11
MAD2L1	ANAPC7	11
MAD2L1	CDC20	11
MAD2L1	UBE2E2	11
MAD2L1	ANAPC2	11
MAD2L1	ANAPC11	11
MAD2L1	UBE2D2	11
MAD2L1	ANAPC5	11
NEK2	MAD2L1	11
NEK2	ANAPC11	11
NEK2	UBE2D2	11
NEK2	ANAPC2	11
NEK2	UBE2E2	11
NEK2	ANAPC5	11
NEK2	CDC20	11
NEK2	ANAPC7	11
NEK2	ANAPC4	11
NEK2	UBE2E3	11
NEK2	LEPROT	11
NEK2	CDC26	11
PTTG1	ANAPC5	11
PTTG1	ANAPC4	11
PTTG1	MAD2L1	11
PTTG1	CDC26	11
PTTG1	LEPROT	11
PTTG1	UBE2D2	11
PTTG1	ANAPC11	11
PTTG1	CDC20	11
PTTG1	ANAPC7	11
PTTG1	UBE2E2	11
PTTG1	ANAPC2	11
UBE2D2	CDC20	11
UBE2D2	LEPROT	11
UBE2D2	UBE2E2	11
UBE2D2	ANAPC2	11
UBE2D2	ANAPC11	11
UBE2D2	ANAPC5	11
UBE2D2	CDC26	11
UBE2E2	LEPROT	11
UBE2E3	CDC26	11
UBE2E3	ANAPC4	11
UBE2E3	CDC20	11
UBE2E3	UBE2E2	11
UBE2E3	MAD2L1	11
UBE2E3	ANAPC2	11
UBE2E3	UBE2D2	11
UBE2E3	ANAPC5	11
UBE2E3	LEPROT	11
UBE2E3	PTTG1	11
UBE2E3	ANAPC7	11
UBE2E3	ANAPC11	11
ANAPC1	CDC26	12
ANAPC1	MAD2L1	12
ANAPC1	ANAPC4	12
ANAPC1	ANAPC11	12
ANAPC1	ANAPC5	12
ANAPC1	ANAPC2	12
ANAPC1	FZR1	12
ANAPC1	CDC20	12
ANAPC1	LEPROT	12
ANAPC1	PLK1	12
ANAPC1	ANAPC7	12
ANAPC11	ANAPC2	12
ANAPC11	CDC20	12
ANAPC11	LEPROT	12
ANAPC11	CDC26	12
ANAPC2	CDC20	12
ANAPC2	LEPROT	12
ANAPC4	CDC26	12
ANAPC4	FZR1	12
ANAPC4	ANAPC2	12
ANAPC4	ANAPC7	12
ANAPC4	LEPROT	12
ANAPC4	ANAPC11	12
ANAPC4	MAD2L1	12
ANAPC4	ANAPC5	12
ANAPC4	CDC20	12
ANAPC5	LEPROT	12
ANAPC5	CDC26	12
ANAPC5	CDC20	12
ANAPC5	ANAPC2	12
ANAPC5	ANAPC11	12
ANAPC7	ANAPC5	12
ANAPC7	ANAPC2	12
ANAPC7	CDC26	12
ANAPC7	FZR1	12
ANAPC7	CDC20	12
ANAPC7	ANAPC11	12
ANAPC7	LEPROT	12
BUB1B	ANAPC4	12
BUB1B	CDK2	12
BUB1B	CDK5	12
BUB1B	ANAPC11	12
BUB1B	ANAPC2	12
BUB1B	MAD2L1	12
BUB1B	ANAPC7	12
BUB1B	LEPROT	12
BUB1B	CDC20	12
BUB1B	CCNB2	12
BUB1B	ANAPC1	12
BUB1B	ANAPC5	12
BUB1B	CDC26	12
CCNB2	PKMYT1	12
CCNB2	FZR1	12
CCNB2	ANAPC2	12
CCNB2	LEPROT	12
CCNB2	CDC20	12
CCNB2	ANAPC5	12
CCNB2	MAD2L1	12
CCNB2	CDC26	12
CCNB2	CDC25B	12
CCNB2	ANAPC1	12
CCNB2	ANAPC11	12
CCNB2	ANAPC7	12
CCNB2	CDC25A	12
CCNB2	PLK1	12
CCNB2	CDK5	12
CCNB2	CDK2	12
CCNB2	ANAPC4	12
CDC20	LEPROT	12
CDC25A	ANAPC2	12
CDC25A	ANAPC7	12
CDC25A	ANAPC11	12
CDC25A	CDC20	12
CDC25A	CDK5	12
CDC25A	CDC26	12
CDC25A	CDC25B	12
CDC25A	PLK1	12
CDC25A	FZR1	12
CDC25A	ANAPC1	12
CDC25A	PKMYT1	12
CDC25A	ANAPC4	12
CDC25A	ANAPC5	12
CDC25A	CDK2	12
CDC25A	LEPROT	12
CDC25B	ANAPC4	12
CDC25B	ANAPC11	12
CDC25B	ANAPC2	12
CDC25B	CDC20	12
CDC25B	CDK2	12
CDC25B	CDC26	12
CDC25B	CDK5	12
CDC25B	ANAPC1	12
CDC25B	PKMYT1	12
CDC25B	PLK1	12
CDC25B	LEPROT	12
CDC25B	ANAPC5	12
CDC25B	FZR1	12
CDC25B	ANAPC7	12
CDC26	ANAPC2	12
CDC26	LEPROT	12
CDC26	CDC20	12
CDC6	DBF4	12
CDC6	FZR1	12
CDC6	CDT1	12
CDC7	MCM7	12
CDC7	CDK5	12
CDC7	CDC6	12
CDC7	CDT1	12
CDC7	MCM4	12
CDC7	MCM2	12
CDC7	CDK2	12
CDC7	DBF4	12
CDC7	MCM5	12
CDK2	PLK1	12
CDK2	PKMYT1	12
CDK2	ANAPC1	12
CDK2	CDC26	12
CDK2	CDT1	12
CDK2	MAD2L1	12
CDK2	MCM4	12
CDK2	CDC6	12
CDK2	CDK5	12
CDK2	MCM2	12
CDK2	MCM7	12
CDK2	ANAPC11	12
CDK2	ANAPC7	12
CDK2	LEPROT	12
CDK2	ANAPC5	12
CDK2	ANAPC4	12
CDK2	FZR1	12
CDK2	CDC20	12
CDK2	DBF4	12
CDK2	MCM5	12
CDK2	ANAPC2	12
CDK5	CDC26	12
CDK5	ANAPC2	12
CDK5	ANAPC4	12
CDK5	CDC6	12
CDK5	MCM4	12
CDK5	MCM7	12
CDK5	MCM5	12
CDK5	MAD2L1	12
CDK5	ANAPC5	12
CDK5	ANAPC11	12
CDK5	PLK1	12
CDK5	CDC20	12
CDK5	MCM2	12
CDK5	FZR1	12
CDK5	PKMYT1	12
CDK5	CDT1	12
CDK5	ANAPC1	12
CDK5	DBF4	12
CDK5	LEPROT	12
CDK5	ANAPC7	12
DBF4	CDT1	12
FZR1	CDC26	12
FZR1	ANAPC5	12
FZR1	CDT1	12
FZR1	LEPROT	12
FZR1	ANAPC2	12
FZR1	ANAPC11	12
FZR1	CDC20	12
MAD2L1	CDC26	12
MAD2L1	LEPROT	12
MAD2L1	ANAPC7	12
MAD2L1	CDC20	12
MAD2L1	ANAPC2	12
MAD2L1	ANAPC11	12
MAD2L1	ANAPC5	12
MCM2	FZR1	12
MCM2	MCM5	12
MCM2	MCM7	12
MCM2	CDT1	12
MCM2	DBF4	12
MCM2	MCM4	12
MCM2	CDC6	12
MCM4	FZR1	12
MCM4	CDC6	12
MCM4	CDT1	12
MCM4	MCM5	12
[truncated: 2,182 more rows]
