# Supplementary material for: Integromics network meta-analysis on cardiac aging offers robust multi-layer modular signatures and reveals micronome synergism
Source: BMC Genomics. 2015 Mar 4;16(1):147. doi: 10.1186/s12864-015-1256-3 (PMC4367845; doi:10.1186/s12864-015-1256-3)
Supplement: Additional file 3: — Summary of the microarray datasets used in the study. [file 12864_2015_1256_MOESM3_ESM.xlsx]

## Sheet: Sheet1
Experiment ID	Organism	Molecule	Age (original)	Age (used)	Gender	Sample Size (original)	Sample Size (used)	Strain	Platform	Array Type	Normalization
GSE8146	mouse	mRNA	5m, 30m	5m, 30m	m	20	10	B6C3F1	Affymetrix Murine Genome U74A Version 2 Array	in situ oligonucleotide	global scaling method
GSE75	mouse	mRNA	1w, 4w, 3m, 5m, 1y	3m, 5m, 1y	m/f	24	12	FVB	Affymetrix Murine Genome U74A Array	in situ oligonucleotide	MAS 5.0
GSE9902	mouse	mRNA	1m, 6m, 16m, 24m	6m, 24m	m/f	76	19	C57BL/6	NIA Mouse 17K	spotted DNA/cDNA	Z normalization
GSE11291	mouse	mRNA	5m, 30m	5m, 30m	m	60	10	B6C3F1	Affymetrix Mouse Genome 430 2.0 Array	in situ oligonucleotide	global scaling method
GSE43556	mouse	mRNA	6w, 18m	6w, 18m	m	8	8	C57BL/6	Affymetrix Mouse Genome 430 2.0 Array	in situ oligonucleotide	MAS 5.0
PARK	mouse	mRNA	5m, 30m	5m, 30m	m	70	70	129sv, BALB/c, CBA, DBA, B6, C3H and B6C3F1	Affymetrix	in situ oligonucleotide	N/A
GSE43556	mouse	microRNA	6w, 18m	6w, 18m	m	8	8	C57BL/6	Agilent-019119 Mouse miRNA Microarray 1.0 G4472A	in situ oligonucleotide	quantile
GSE32935	mouse	microRNA	4m, 24m	4m, 24m	f	6	6	C57BL/6	Exiqon Mouse microRNA v11.0.	in situ oligonucleotide	lowess
GSE22253	human	mRNA	12y - 74y	<35y, >55y	m/f	108	52		Affymetrix Human Gene 1.0 ST Array	in situ oligonucleotide	quantile
Note:
Column D, E & G, H: In each experiment only control samples were included and with specific age, therefore the samples of the original study are different from those used in the study
