# Supplementary material for: Integromics network meta-analysis on cardiac aging offers robust multi-layer modular signatures and reveals micronome synergism
Source: BMC Genomics. 2015 Mar 4;16(1):147. doi: 10.1186/s12864-015-1256-3 (PMC4367845; doi:10.1186/s12864-015-1256-3)
Supplement: Additional file 4: — Mouse and human interactome data. [file 12864_2015_1256_MOESM4_ESM.xlsx]

## Sheet: mouse
INTERACTOR A	INTERACTOR B
0610009D07RIK	SF3B3
0610009D07RIK	ROD1
0610009D07RIK	NFX1
0610009D07RIK	SF3B1
0610009D07RIK	NUDT21
0610009D07RIK	CD2BP2
0610009D07RIK	POLR2D
0610009D07RIK	CPSF1
0610009D07RIK	POLR2F
0610009D07RIK	FUS
0610009D07RIK	PRPF6
0610009D07RIK	CLP1
0610009D07RIK	SF3A3
0610009D07RIK	NCBP2
0610009D07RIK	SF3A1
0610009D07RIK	POLR2E
0610009D07RIK	SNRPG
0610009D07RIK	PHF5A
0610009D07RIK	SNRPA1
0610009D07RIK	SMC1B
0610009D07RIK	SNRPD3
0610009D07RIK	CSTF1
0610009D07RIK	RBM10
0610009D07RIK	POLR2H
0610009D07RIK	CSTF2
0610009D07RIK	MAGOHB
0610009D07RIK	GTF2F1
0610009D07RIK	SF3B4
0610009D07RIK	U2AF1
0610009D07RIK	SF3B5
AAAS	NUP85
AAAS	NUPL2
AAAS	NUP133
AADAT	ATP5G2
AADAT	DLST
ABCB11	SLCO1A5
ABCB11	SLCO1B2
ABCB11	SLCO1A4
ABCB1A	SLCO1B2
ABCB1A	SLCO1A5
ABCB1A	SLCO1A4
ABCB1A	SLC10A2
ABCB1B	SLC10A2
ABCB1B	SLCO1A5
ABCB1B	SLCO1B2
ABCB1B	SLCO1A4
ABCB4	SLCO1B2
ABCB4	SLCO1A5
ABCB4	SLC10A2
ABCB4	SLCO1A4
ABCC1	SLC10A2
ABCC1	SLCO1B2
ABCC1	SLCO1A4
ABCC1	SLCO1A5
ABCC2	SLCO1A4
ABCC2	SLC10A2
ABCC2	RDX
ABCC2	SLCO1A5
ABCC2	FABP6
ABCC2	SLCO1B2
ABCC6	SLCO1A4
ABCC6	SLCO1B2
ABCC6	SLCO1A5
ABHD5	CDK9
ABI1	ENAH
ABI1	ABL1
ABL1	CRK
ABL1	NCK1
ABL1	DOK2
ABL1	SOCS1
ABL1	DOK3
ABL1	DOK1
ABL1	EVL
ABL1	CABLES1
ABL1	ENAH
ACAD8	IDH3A
ACAD8	RPA3
ACADL	COL1A2
ACADL	TLR7
ACADL	TBXAS1
ACADL	ETFA
ACADL	EHHADH
ACADL	HAL
ACADM	DECR1
ACADM	FOXA2
ACADM	EHHADH
ACADM	RPE
ACADM	ETFA
ACADM	PECR
ACADM	SDHB
ACADM	SDHC
ACADM	DECR2
ACADS	BCKDHA
ACADS	RPS7
ACADS	DLD
ACADS	ETFA
ACADS	ACADSB
ACADS	EHHADH
ACADS	DBT
ACADSB	PGM2
ACADSB	ETFA
ACADSB	EHHADH
ACADVL	ETFA
ACADVL	SMAD7
ACADVL	ERCC3
ACADVL	PAH
ACADVL	FOXA2
ACADVL	EHHADH
ACADVL	MGST3
ACADVL	PDPK1
ACAT1	PCCA
ACAT2	PCCA
ACCN1	PICK1
ACO2	CSTF1
ACO2	APOC2
ACO2	IDH3G
ACO2	PIK3R2
ACO2	CS
ACO2	UBE2E2
ACO2	IDH3A
ACO2	SPARC
ACO2	SF3B3
ACP1	CTNNB1
ACSL1	FASN
ACSM1	GTF2H3
ACSM1	HIBCH
ACSS1	PPA2
ACSS2	PPA2
ACSS2	SF3B4
ACSS2	PPA1
ACTA1	EPS8L1
ACTA1	IKZF1
ACTA1	MTSS1
ACTA1	EPS8L2
ACTA1	EPS8
ACTA1	TYMS
ACTA1	CBX3
ACTA1	EPS8L3
ACTA1	BTK
ACTA1	MYO5A
ACTA2	FOXO4
ACTA2	SRF
ACTA2	ANAPC1
ACTA2	FHL2
ACTB	PKNOX1
ACTB	RRN3
ACTB	MYO1C
ACTB	TYMS
ACTB	PRKCE
ACTB	SEPT2
ACTB	TRPM7
ACTC1	BTK
ACTC1	PDPK1
ACTG1	PDPK1
ACVR1	SF3B5
ACVR1	DIABLO
ACVR2A	SMAD5
ACVR2A	SMAD4
ACVR2A	SMAD6
ACVR2A	BMP2
ACVR2A	BMP4
ACVR2A	SMAD7
ACVR2A	ACVR2B
ACVR2A	MAGI2
ACVR2A	SMAD1
ACVR2A	BMPR1B
ACVR2B	SMAD7
ACVR2B	SMAD1
ACVR2B	SMAD5
ACVR2B	SMAD4
ACVR2B	SMAD6
ACVR2B	BMP2
ACVR2B	BMP4
ACVR2B	SYNJ2BP
ACVR2B	BMPR1B
ACVRL1	TGFBR1
ADA	ATP5G2
ADA	CAMK2A
ADA	GAPDH
ADA	CDK9
ADA	DGUOK
ADA	PNP
ADA	NCBP2
ADAM10	EGF
ADAM10	DLL4
ADAM10	DLL1
ADAM10	EGFR
ADAM10	NOTCH4
ADAM10	PSEN2
ADAM10	PSEN1
ADAM10	NCSTN
ADAM10	NOTCH1
ADAM10	JAG1
ADAM10	APH1A
ADAM10	PSENEN
ADAM10	ERBB2
ADAM12	CDK9
ADAM12	YES1
ADAM12	ERBB2
ADAM12	EGFR
ADAM12	ENAH
ADAM12	EIF2S3X
ADAM12	SRC
ADAM12	GRB2
ADAM12	SH3PXD2A
ADAM12	EGF
ADAM15	SRC
ADAM15	SH3PXD2A
ADAM17	EGF
ADAM17	ERBB2
ADAM17	EGFR
ADAM17	FGFR4
ADAM17	ADSSL1
ADAM19	SH3PXD2A
ADAR	CSTF1
ADCY8	PDE1B
ADCY8	PDE1C
ADCY8	PDE9A
ADCY8	PDE4A
ADCY8	CALM1
ADCY8	PRKX
ADCY8	PRKACA
ADCY8	PRKACB
ADCY8	PRKAR1B
ADCY8	PRODH
ADCYAP1	ADCYAP1R1
ADCYAP1	NTRK2
ADCYAP1R1	NTRK2
ADD1	HSPH1
ADH1	ERCC3
ADH1	ALDH1A2
ADH1	NUPL1
ADH1	ALDH1A3
ADH1	ALDH2
ADH4	ALDH1A3
ADH4	NFX1
ADH5	ALDH2
ADH5	ALDH1A2
ADH5	ALDH1A3
ADK	CARM1
ADK	RELA
ADK	LIPE
ADM	MYC
ADM	RAMP3
ADORA2A	NTRK2
ADRA2A	CUL1
ADRA2A	CKS1B
ADRA2A	EIF2B1
ADRA2A	NBN
ADRA2A	SKP1A
ADRA2B	EIF2B1
ADSL	ADSS
ADSL	PAICS
ADSL	AMPD3
ADSS	AMPD3
ADSS	H3F3A
ADSS	GATA3
ADSS	EIF2S3X
ADSS	PAPSS2
ADSS	PLCB1
ADSS	GART
ADSSL1	ATP5G2
ADSSL1	CDK9
AES	TRAF1
AES	HMGB1
AES	SIX6
AGER	HMGB1
AGPAT1	PPAP2B
AGPAT3	PPAP2C
AGPAT3	PPAP2B
AHCYL2	POT1A
AHR	HSP90AB1
AHR	ARNT
AHR	AIP
AHR	ARNT2
AHR	NEDD8
AHR	PSMA4
AHSG	ENAM
AICDA	RPA2
AIP	HSP90AB1
AK1	CMPK1
AK1	GLRX
AK1	NME4
AK1	RRM1
AK1	TXN2
AK1	DGUOK
AK1	TXNDC8
AK1	UCKL1
AK1	DCK
AK1	UMPS
AK1	NME1
AK1	RRM2
AK1	UCK2
AK1	TK2
AK1	UCK1
AK1	NME2
AK2	BPNT1
AK2	LHX1
AK2	EIF2S3X
AK2	GLRX
AK2	ERCC3
AKAP3	AKAP4
AKAP3	PRKACA
AKT1	ATP5E
AKT1	HSP90AB1
AKT1	MDM2
AKT1	YWHAB
AKT1	PDPK1
AKT1	AKT2
AKT1	YWHAE
AKT1	BAD
AKT1	YWHAG
AKT1	TSC1
AKT1	MAP3K5
AKT1	YWHAZ
AKT1	GTF2H3
AKT1	FOXO1
AKT2	PDPK1
AKT2	YWHAE
AKT2	TSC1
AKT2	BAD
AKT2	SH3RF1
AKT2	YWHAG
AKT2	YWHAB
AKT2	YWHAZ
AKT3	SGK3
AKT3	RPS6KB1
AKT3	RPA3
AKT3	RPS6KB2
AKTIP	QK
ALAS1	ALAS2
ALAS1	SHMT1
ALAS1	SULT2B1
ALAS1	DLD
ALAS1	FOXO1
ALAS1	NRF1
ALAS1	PPARGC1A
ALAS1	DLST
ALAS1	OGDH
ALAS2	OGDH
ALAS2	DLD
ALAS2	DLST
ALAS2	SHMT1
ALDH1A2	ACSS1
ALDH1A2	ACSS2
ALDH1A2	ADH4
ALDH1A3	OXCT1
ALDH1A3	ACSS2
ALDH1A3	ACSS1
ALDH2	ALDH1A2
ALDH2	TRP53
ALDH2	ACSS1
ALDH2	ADH4
ALDH2	ACSS2
ALDH2	GTF3C5
ALDH2	TPT1
ALDH2	BBC3
ALDOA	NFX1
ALDOA	PTBP1
ALDOA	THOC4
ALDOA	BTK
ALDOA	PFKM
ALDOA	GAPDH
ALDOA	TPI1
ALDOA	PFKL
ALDOA	ALDOB
ALDOA	PDPK1
ALDOA	PTBP2
ALDOA	ROD1
ALDOA	PFKP
ALDOA	FBP2
ALDOA	STK11
ALDOA	PCBP1
ALDOA	GAPDHS
ALDOA	RNPS1
ALDOB	ROD1
ALDOC	TPI1
ALDOC	TALDO1
ALDOC	FBP2
ALDOC	PFKL
ALDOC	GAPDHS
ALDOC	GAPDH
ALDOC	PFKM
ALDOC	SPARC
ALDOC	PFKP
ALDOC	GTF2H1
ALDOC	PRNP
ALX4	LEF1
AMPD3	NT5C1B
AMPD3	ANAPC1
AMPD3	KLK1B4
AMPD3	PPP3CC
AMY1	CEL
AMY1	GAA
AMY1	CLPS
ANAPC1	PTBP2
ANAPC1	CDC26
ANAPC1	RAC2
ANAPC1	UBE2D1
ANAPC1	UBE2E2
ANAPC1	NDUFB8
ANAPC1	NEK2
ANAPC1	MAD2L1
ANAPC1	CCNH
ANAPC1	ANAPC4
ANAPC1	ANAPC11
ANAPC1	ANAPC5
ANAPC1	UBE2E1
ANAPC1	SRF
ANAPC1	MNAT1
ANAPC1	WEE1
ANAPC1	PCCA
ANAPC1	RPS27A
ANAPC1	ANAPC2
ANAPC1	AURKA
ANAPC1	UMPS
ANAPC1	FZR1
ANAPC1	PRKDC
ANAPC1	AURKB
ANAPC1	UQCRB
ANAPC1	TTF1
ANAPC1	CDC20
ANAPC1	LEPROT
ANAPC1	OGG1
ANAPC1	UBE2D2
ANAPC1	PLK1
ANAPC1	ANAPC7
ANAPC1	UBE2D3
ANAPC1	AURKC
ANAPC1	UBE2E3
ANAPC1	PTTG1
ANAPC1	TAGLN
ANAPC11	ANAPC2
ANAPC11	CDC20
ANAPC11	UBE2E2
ANAPC11	CCNH
ANAPC11	UBE2D1
ANAPC11	LEPROT
ANAPC11	RPS27A
ANAPC11	CDC26
ANAPC2	UBE2D1
ANAPC2	CDC20
ANAPC2	UBE2E2
ANAPC2	LEPROT
ANAPC4	CDC26
ANAPC4	UBE2E2
ANAPC4	CCNH
ANAPC4	FZR1
ANAPC4	ANAPC2
ANAPC4	ANAPC7
ANAPC4	UBE2D2
ANAPC4	LEPROT
ANAPC4	ANAPC11
ANAPC4	MAD2L1
ANAPC4	RPS27A
ANAPC4	ANAPC5
ANAPC4	CDC20
ANAPC4	UBE2D3
ANAPC4	UBE2D1
ANAPC5	UBE2D1
ANAPC5	CCNH
ANAPC5	UBE2E2
ANAPC5	LEPROT
ANAPC5	CDC26
ANAPC5	RPS27A
ANAPC5	UBE2D3
ANAPC5	CDC20
ANAPC5	ANAPC2
ANAPC5	ANAPC11
ANAPC7	RPS27A
ANAPC7	ANAPC5
ANAPC7	UBE2D2
ANAPC7	ANAPC2
ANAPC7	UBE2D1
ANAPC7	CDC26
ANAPC7	UBE2D3
ANAPC7	FZR1
ANAPC7	CCNH
ANAPC7	UBE2E2
ANAPC7	CDC20
ANAPC7	ANAPC11
ANAPC7	LEPROT
ANGPT1	TEK
ANGPT2	TEK
ANP32A	NFATC2
ANP32A	CYP3A13
ANXA2	ENAM
ANXA2	PRKCE
AOX1	PNP
AOX1	CAT
AOX1	EIF2S3X
AOX1	XDH
AOX1	SMAD6
AOX1	CDK9
AOX1	SMC1B
AOX1	SMAD7
AOX1	GDA
AOX1	RPL24
AOX1	RPL26
AP2A2	CD22
AP2M1	CD22
APAF1	CASP9
APAF1	CYCT
APAF1	CYCS
APBB1	EVL
APBB1	PRNP
APBB1	APLP1
APBB1	APLP2
APBB1	APP
APC	DIAP3
APC	GSK3B
APC	AXIN2
APC	CTNNB1
APC	MAPRE1
APC	CUL1
APC	DIAP1
APC	RPS27A
APC	SKP1A
APC	BTRC
APC	MUC1
APEX1	NTHL1
APEX1	MUTYH
APEX1	OGG1
APEX1	MBD4
APEX1	RPS6KB2
APEX1	SNX17
APEX1	SH3PXD2A
APEX1	PSMD4
APEX1	ROD1
APEX1	PSME3
APEX1	TDG
APEX1	XRCC1
APEX1	FEN1
APEX1	PITPNA
APEX1	POLD1
APEX1	LIG3
APEX1	PLEK2
APEX1	SYTL2
APEX1	POLD2
APEX1	MPG
APLP1	DAB1
APLP1	PRNP
APLP2	DAB1
APOA1	APOC2
APOA1	APOE
APOA1	APOC3
APOA1	PDIA3
APOA1	MTTP
APOA1	PDIA4
APOA1	APOA2
APOA1	ENO2
APOA1	P4HB
APOA1	APOA4
APOA1	SDC1
APOA2	SDC1
APOA2	APOC3
APOA2	APOA4
APOA2	APOE
APOA2	P4HB
APOA2	ENO2
APOA2	APOC2
APOA2	PDIA4
APOA2	MTTP
APOA2	PDIA3
APOA4	APOC3
APOA4	PDIA4
APOA4	PDIA3
APOA4	P4HB
APOA4	ENO2
APOA4	SDC1
APOA4	MTTP
APOA4	APOE
APOA4	APOC2
APOA4	PTGS2
APOC2	ATP5G2
APOC2	SDC1
APOC2	APOC3
APOC2	MUTYH
APOC2	APOE
APOC3	CSTF1
APOC3	SDC1
APOC3	APOE
APOC3	ATP5G2
APOE	SDC1
APOE	LDLR
APOE	HRG
APOE	SCARB1
APOE	PRNP
APOE	LPL
APOE	VLDLR
APP	RPA3
APP	KLC1
APP	SPARC
APP	MAPK8IP1
APP	MME
APP	DAB1
APP	MAPK8IP2
APP	SHC3
APP	SHC1
AR	MDM2
AR	NCOA2
AR	FGF20
AR	PLCB1
ARF1	ARCN1
ARF1	COPE
ARF1	GBF1
ARF1	COPA
ARF1	COPB1
ARF1	COPZ2
ARF1	ARF2
ARF1	ARF4
ARF1	ARF3
ARF2	ARF3
ARF2	ARCN1
ARF2	COPA
ARF2	COPB1
ARF2	COPE
ARF2	COPZ2
ARF2	GBF1
ARF2	ARF4
ARF3	GBF1
ARF3	COPE
ARF3	ARCN1
ARF3	ARF4
ARF3	COPB1
ARF3	COPA
ARF3	COPZ2
ARF4	COPE
ARF4	COPA
ARF4	COPB1
ARF4	COPZ2
ARF4	GBF1
ARF4	ARCN1
ARG1	OTC
ARG1	ASL
ARG1	SLC25A15
ARG2	OTC
ARG2	RPA3
ARG2	ASL
ARG2	SRC
ARG2	SLC25A15
ARHGAP1	RHOBTB2
ARHGAP1	RHOV
ARHGAP12	FGD4
ARHGAP12	RHOV
ARHGAP12	RAC3
ARHGAP12	MCF2
ARHGAP12	ARHGAP4
ARHGAP12	RHOBTB2
ARHGAP12	RHOJ
ARHGAP12	ARHGEF18
ARHGAP12	PLEKHG2
ARHGAP12	ARHGDIA
ARHGAP24	RHOBTB2
ARHGAP4	ARHGAP1
ARHGAP4	DEPDC7
ARHGAP4	RHOBTB2
ARHGAP4	RHOV
ARHGAP4	ARHGAP24
ARHGAP4	FGD4
ARHGAP4	ARHGDIA
ARHGAP4	ARHGAP9
ARHGAP5	PLEKHG2
ARHGAP5	SOS1
ARHGAP5	ECT2
ARHGAP5	ARHGEF18
ARHGAP5	RAC3
ARHGAP5	RHOV
ARHGAP5	ARHGEF2
ARHGAP5	ARHGAP4
ARHGAP5	RHOU
ARHGAP5	ARHGDIG
ARHGAP5	ARHGDIA
ARHGAP5	RHOJ
ARHGAP5	RAC2
ARHGAP5	FGD1
ARHGAP5	RHOBTB2
ARHGAP5	RASGRF1
ARHGAP5	FGD3
ARHGAP5	VAV1
ARHGAP5	GDI2
ARHGAP5	ARHGEF3
ARHGAP5	MCF2
ARHGAP5	VAV3
ARHGAP5	FGD2
ARHGAP5	TIAM2
ARHGAP5	TIAM1
ARHGAP5	GDI1
ARHGAP5	NGEF
ARHGAP5	CDC42
ARHGAP5	FGD4
ARHGAP5	RHOT1
ARHGAP5	CREB1
ARHGAP6	RHOT1
ARHGAP6	FGD1
ARHGAP6	MCF2
ARHGAP6	FGD3
ARHGAP6	FGD2
ARHGAP6	ARHGAP4
ARHGAP6	ARHGDIG
ARHGAP6	ARHGEF2
ARHGAP6	ARHGDIA
ARHGAP6	VAV1
ARHGAP6	ARHGEF3
ARHGAP6	ARHGEF18
ARHGAP6	RAC2
ARHGAP6	RHOJ
ARHGAP6	PLEKHG2
ARHGAP6	RAC3
ARHGAP6	VAV3
ARHGAP6	NGEF
ARHGAP6	GDI1
ARHGAP6	RASGRF1
ARHGAP6	ECT2
ARHGAP6	RHOBTB2
ARHGAP6	FGD4
ARHGAP6	RHOV
ARHGAP6	SOS1
ARHGAP6	TIAM1
ARHGAP6	CDC42
ARHGAP6	TIAM2
ARHGAP6	RHOU
ARHGAP6	GDI2
ARHGAP9	FGD4
ARHGAP9	RHOBTB2
ARHGAP9	RHOV
ARHGDIA	DEPDC7
ARHGDIA	ARHGAP24
ARHGDIA	ARHGAP9
ARHGDIA	ARHGAP1
ARHGDIA	RHOBTB2
ARHGDIA	RHOV
ARHGDIG	PIK3R2
ARHGDIG	ARHGAP24
ARHGDIG	ARHGAP4
ARHGDIG	RHOU
ARHGDIG	RHOV
ARHGDIG	RAC3
ARHGDIG	MYO9B
ARHGDIG	ARHGAP12
ARHGDIG	RHOBTB2
ARHGDIG	RHOJ
ARHGDIG	DEPDC1A
ARHGDIG	SH3BP1
ARHGDIG	RHOT1
ARHGDIG	ARHGDIA
ARHGDIG	MUG1
ARHGDIG	DLC1
ARHGDIG	G3BP1
ARHGDIG	DEPDC7
ARHGDIG	ARHGAP9
ARHGDIG	RACGAP1
ARHGDIG	OPHN1
ARHGDIG	ARHGAP1
ARHGDIG	RAC2
ARHGDIG	RALBP1
ARHGEF1	RELA
ARHGEF1	PPP2R5A
ARHGEF1	VCL
ARHGEF1	PPP2CA
ARHGEF1	ATP5G2
ARHGEF1	RAC3
ARHGEF1	PPP2CB
ARHGEF1	RAC2
ARHGEF18	RHOBTB2
ARHGEF18	RHOV
ARHGEF18	ARHGAP9
ARHGEF18	RAC3
ARHGEF18	DEPDC7
ARHGEF18	ARHGAP24
ARHGEF18	ARHGAP1
ARHGEF18	ARHGAP4
ARHGEF2	RAC2
ARHGEF2	ARHGAP4
ARHGEF2	ARHGAP9
ARHGEF2	RHOT1
ARHGEF2	ARHGAP24
ARHGEF2	ARHGAP1
ARHGEF2	DLC1
ARHGEF2	RHOJ
ARHGEF2	G3BP1
ARHGEF2	DEPDC7
ARHGEF2	SH3BP1
ARHGEF2	RACGAP1
ARHGEF2	RAC3
ARHGEF2	RALBP1
ARHGEF2	DEPDC1A
ARHGEF2	MYO9B
ARHGEF2	ARHGAP12
ARHGEF2	PIK3R2
ARHGEF2	RHOU
ARHGEF2	RHOBTB2
ARHGEF2	OPHN1
ARHGEF2	TAF12
ARHGEF2	RHOV
ARHGEF2	MUG1
ARHGEF3	ARHGAP24
ARHGEF3	ARHGAP12
ARHGEF3	DEPDC7
ARHGEF3	RHOV
ARHGEF3	RAC3
ARHGEF3	ARHGAP1
ARHGEF3	DEPDC1A
ARHGEF3	ARHGAP4
ARHGEF3	RHOBTB2
ARHGEF3	RHOJ
ARHGEF3	ARHGAP9
ARHGEF3	OPHN1
ARNT	SIM1
ARNT	NPAS1
ARNT	HIF1A
ARNT	SIM2
ARNT2	SIM2
ARNTL	PER3
ARNTL	PER1
ARNTL	CLOCK
ARNTL	CRY1
ARNTL	EPAS1
ARNTL	PER2
ARNTL	HIF1A
ARVCF	CDH15
ARVCF	CDH1
ASCL2	HIST1H3A
ASNS	PPA1
ASNS	PPA2
ASS1	OTC
ASS1	ASL
ASS1	ALDH1A2
ASS1	GOT1
ASS1	PPA1
ASS1	GOT2
ASS1	PPA2
ATF4	PRKACA
ATF4	JUN
ATF4	FOS
ATF4	TNFSF11
ATM	EIF2S3X
ATM	GAPDH
ATM	WEE1
ATM	CDC25A
ATM	CHEK1
ATM	CDK9
ATP5A1	NDUFA13
ATP5A1	NDUFB8
ATP5A1	NDUFB5
ATP5A1	ATP5L
ATP5A1	COX7C
ATP5A1	NDUFS3
ATP5A1	ATP5D
ATP5A1	UQCRC2
ATP5A1	NDUFB7
ATP5A1	ATP5O
ATP5A1	COX6A2
ATP5A1	COX6B1
ATP5A1	ATP5G2
ATP5A1	UQCRC1
ATP5A1	ATP5C1
ATP5A1	NDUFA4
ATP5A1	NDUFS1
ATP5A1	NDUFS7
ATP5A1	COX4I2
ATP5A1	NDUFA5
ATP5A1	NDUFB2
ATP5A1	NDUFS8
ATP5A1	COX8A
ATP5A1	NDUFS4
ATP5A1	CYCT
ATP5A1	NDUFA6
ATP5A1	CYC1
ATP5A1	COX5B
ATP5A1	COX6A1
ATP5A1	UQCRB
ATP5A1	NDUFC2
ATP5A1	NDUFA10
ATP5A1	NDUFS2
ATP5A1	NDUFA1
ATP5A1	ATP5J
ATP5A1	COX7A2L
ATP5A1	COX5A
ATP5A1	ATP5B
ATP5A1	CYCS
ATP5A1	NDUFV1
ATP5A1	NDUFC1
ATP5A1	ATP5E
ATP5A1	NDUFB3
ATP5A1	COX6C
ATP5A1	NDUFA12
ATP5A1	COX4I1
ATP5A1	ATP5H
ATP5A1	UQCRFS1
ATP5A1	NDUFA8
ATP5A1	ATP5J2
ATP5A1	NDUFA7
ATP5A1	NDUFA2
ATP5A1	NDUFS5
ATP5A1	ATP5K
ATP5B	UQCRC1
ATP5B	ATP5K
ATP5B	NDUFA2
ATP5B	NDUFA5
ATP5B	NDUFA6
ATP5B	NDUFC1
ATP5B	ATP5C1
ATP5B	ATP5D
ATP5B	CYCS
ATP5B	COX6C
ATP5B	NDUFS7
ATP5B	ATP5G2
ATP5B	NDUFB3
ATP5B	CYCT
ATP5B	NDUFB2
ATP5B	ATP5E
ATP5B	ATP5O
ATP5B	NDUFA8
ATP5B	NDUFC2
ATP5B	COX4I1
ATP5B	ATP5L
ATP5B	NDUFB7
ATP5B	NDUFA13
ATP5B	NDUFS4
ATP5B	COX6A1
ATP5B	NDUFA12
ATP5B	NDUFB5
ATP5B	COX7C
ATP5B	ATP5J2
ATP5B	NDUFS5
ATP5B	ATP5J
ATP5B	UQCRFS1
ATP5B	COX8A
ATP5B	UQCRB
ATP5B	PDPK1
ATP5B	NDUFA4
ATP5B	NDUFA10
ATP5B	NDUFS3
ATP5B	NDUFV1
ATP5B	ATP5H
ATP5B	COX4I2
ATP5B	NDUFS2
ATP5B	NDUFA7
ATP5B	CYC1
ATP5B	COX6A2
ATP5B	COX5A
ATP5B	NDUFB8
ATP5B	NDUFS1
ATP5B	NDUFA1
ATP5B	COX5B
ATP5B	COX7A2L
ATP5B	UQCRC2
ATP5B	NDUFS8
ATP5B	COX6B1
ATP5C1	CYCT
ATP5C1	ATP5K
ATP5C1	COX6C
ATP5C1	NDUFV1
ATP5C1	NDUFS4
ATP5C1	NDUFS1
ATP5C1	COX6B1
ATP5C1	NDUFA12
ATP5C1	NDUFB5
ATP5C1	COX7A2L
ATP5C1	NDUFA7
ATP5C1	NDUFA2
ATP5C1	NDUFA1
ATP5C1	COX8A
ATP5C1	ATP5D
ATP5C1	NDUFA6
ATP5C1	ATP5E
ATP5C1	NDUFC2
ATP5C1	UQCRC2
ATP5C1	COX6A1
ATP5C1	ATP5O
ATP5C1	ATP5L
ATP5C1	NDUFB2
ATP5C1	NDUFA13
ATP5C1	NDUFB7
ATP5C1	NDUFC1
ATP5C1	NDUFA4
ATP5C1	CYC1
ATP5C1	ATP5H
ATP5C1	COX7C
ATP5C1	NDUFA10
ATP5C1	NDUFB3
ATP5C1	COX5B
ATP5C1	UQCRC1
ATP5C1	UQCRFS1
ATP5C1	COX4I2
ATP5C1	NDUFS5
ATP5C1	NDUFS2
ATP5C1	CYCS
ATP5C1	NDUFS3
ATP5C1	NDUFS8
ATP5C1	ATP5G2
ATP5C1	UQCRB
ATP5C1	COX5A
ATP5C1	COX4I1
ATP5C1	NDUFA5
ATP5C1	COX6A2
ATP5C1	NDUFA8
ATP5C1	NDUFB8
ATP5C1	NDUFS7
ATP5C1	ATP5J
ATP5C1	ATP5J2
ATP5D	NDUFA6
ATP5D	UQCRC2
ATP5D	NDUFA7
ATP5D	COX4I2
ATP5D	NDUFS7
ATP5D	NDUFA5
ATP5D	NDUFB5
ATP5D	NDUFS2
ATP5D	NDUFC2
ATP5D	NDUFS1
ATP5D	NDUFC1
ATP5D	ATP5H
ATP5D	NDUFB3
ATP5D	ATP5G2
ATP5D	NDUFS8
ATP5D	NDUFS5
ATP5D	UQCRFS1
ATP5D	NDUFA8
ATP5D	NDUFS3
ATP5D	NDUFB8
ATP5D	COX6B1
ATP5D	NDUFA12
ATP5D	ATP5E
ATP5D	NDUFB7
ATP5D	NDUFA10
ATP5D	UQCRB
ATP5D	NDUFA13
ATP5D	CYC1
ATP5D	NDUFB2
ATP5E	NDUFS1
ATP5E	COX6B1
ATP5E	NDUFS5
ATP5E	UQCRB
ATP5E	NDUFB2
ATP5E	NDUFS3
ATP5E	NDUFA13
ATP5E	NDUFS2
ATP5E	NDUFA10
ATP5E	NDUFB8
ATP5E	NDUFA8
ATP5E	NDUFA6
ATP5E	NDUFC2
ATP5E	NDUFS7
ATP5E	COX4I2
ATP5E	NDUFS8
ATP5E	ATP5G2
ATP5E	NDUFA5
ATP5E	ATP5H
ATP5G1	ATP5G2
ATP5G1	EIF2S3X
ATP5G2	NDUFC2
ATP5G2	DYNLL2
ATP5G2	ATP5H
ATP5G2	PYCR2
ATP5G2	COX6B1
ATP5G2	AHCYL2
ATP5G2	NT5M
ATP5G2	CLP1
ATP5G2	NDUFS5
ATP5G2	NUPL1
ATP5G2	NDUFS2
ATP5G2	GCDH
ATP5G2	NDUFB2
ATP5G2	NDUFS8
ATP5G2	DUT
ATP5G2	BBC3
ATP5G2	NDUFS3
ATP5G2	NDUFA5
ATP5G2	IDI1
ATP5G2	POT1A
ATP5G2	DDB2
ATP5G2	FGF20
ATP5G2	KMO
ATP5G2	NDUFA8
ATP5G2	NDUFS1
ATP5G2	RRN3
ATP5G2	CDC20
ATP5G2	RPL10
ATP5G2	PDHB
ATP5G2	NUP133
ATP5G2	TAF13
ATP5G2	COX4I2
ATP5G2	NDUFS7
ATP5H	NDUFS5
ATP5H	NDUFS1
ATP5H	NDUFS8
ATP5H	NDUFS2
ATP5H	NDUFS7
ATP5H	COX6B1
ATP5H	COX4I2
ATP5J	COX8A
ATP5J	ATP5K
ATP5J	COX4I2
ATP5J	ATP5J2
ATP5J	ATP5O
ATP5J	NDUFC2
ATP5J	NDUFA13
ATP5J	COX6A1
ATP5J	NDUFB3
ATP5J	NDUFA12
ATP5J	NDUFS1
ATP5J	NDUFA8
ATP5J	CYCT
ATP5J	COX7C
ATP5J	RAD23A
ATP5J	COX6A2
ATP5J	COX5B
ATP5J	NDUFA1
ATP5J	COX5A
ATP5J	NDUFB8
ATP5J	NDUFA7
ATP5J	NDUFA5
ATP5J	NDUFB2
ATP5J	NDUFS8
ATP5J	COX6C
ATP5J	NDUFV1
ATP5J	ATP5L
ATP5J	ATP5H
ATP5J	NDUFA2
ATP5J	NDUFS3
ATP5J	ATP5E
ATP5J	NDUFA4
ATP5J	COX7A2L
ATP5J	COX4I1
ATP5J	NDUFS7
ATP5J	OGDH
ATP5J	NDUFC1
ATP5J	NDUFS2
ATP5J	NDUFS4
ATP5J	ATP5D
ATP5J	UQCRB
ATP5J	CYC1
ATP5J	NDUFS5
ATP5J	UQCRFS1
ATP5J	CYCS
ATP5J	UQCRC2
ATP5J	NDUFB7
ATP5J	ATP5G2
ATP5J	NDUFA6
ATP5J	NDUFB5
ATP5J	UQCRC1
ATP5J	NDUFA10
ATP5J	COX6B1
ATP5J2	NDUFA7
ATP5J2	CYC1
ATP5J2	NDUFB3
ATP5J2	NDUFS2
ATP5J2	NDUFS1
ATP5J2	UQCRB
ATP5J2	NDUFS7
ATP5J2	NDUFS8
ATP5J2	NDUFB7
ATP5J2	UQCRC2
ATP5J2	NDUFB8
ATP5J2	ATP5H
ATP5J2	ATP5E
ATP5J2	NDUFS5
ATP5J2	ATP5G2
ATP5J2	ATP5D
ATP5J2	NDUFA13
ATP5J2	NDUFC2
ATP5J2	NDUFA10
ATP5J2	NDUFC1
ATP5J2	NDUFA6
ATP5J2	NDUFS3
ATP5J2	NDUFB5
ATP5J2	NDUFA8
ATP5J2	NDUFA5
ATP5J2	NDUFB2
ATP5J2	COX6B1
ATP5J2	NDUFA12
ATP5J2	COX4I2
ATP5J2	UQCRFS1
ATP5K	ERCC3
ATP5K	NDUFA10
ATP5K	NDUFV1
ATP5K	CYCS
ATP5K	COX6C
ATP5K	NDUFA8
ATP5K	COX6A2
ATP5K	ATP5E
ATP5K	ATP5H
ATP5K	NDUFB5
ATP5K	NDUFC2
ATP5K	NDUFS8
ATP5K	COX4I2
ATP5K	NDUFB7
ATP5K	NDUFS4
ATP5K	ATP5L
ATP5K	NDUFA6
ATP5K	COX7C
ATP5K	NDUFS1
ATP5K	NDUFA4
ATP5K	COX7A2L
ATP5K	COX4I1
ATP5K	ATP5G2
ATP5K	CCNH
ATP5K	ATP5D
ATP5K	NDUFS2
ATP5K	NDUFA5
ATP5K	COX6B1
ATP5K	COX5A
ATP5K	ATP5J2
ATP5K	NDUFA12
ATP5K	UQCRB
ATP5K	NDUFB8
ATP5K	NDUFS3
ATP5K	NDUFB2
ATP5K	COX5B
ATP5K	NDUFS5
ATP5K	UQCRC2
ATP5K	NDUFB3
ATP5K	NDUFS7
ATP5K	CYCT
ATP5K	NDUFA1
ATP5K	UQCRFS1
ATP5K	NDUFA2
ATP5K	CYC1
ATP5K	NDUFA7
ATP5K	UQCRC1
ATP5K	NDUFA13
ATP5K	ATP5O
ATP5K	NDUFC1
ATP5K	COX6A1
ATP5K	COX8A
ATP5L	CYC1
ATP5L	ATP5J2
ATP5L	COX6B1
ATP5L	NDUFA7
ATP5L	ATP5O
ATP5L	NDUFA12
ATP5L	ATP5E
ATP5L	NDUFB5
ATP5L	NDUFS5
ATP5L	SULT1B1
ATP5L	NDUFS7
ATP5L	NDUFA1
ATP5L	NDUFC2
ATP5L	NDUFB8
ATP5L	NDUFA5
ATP5L	UQCRC2
ATP5L	NDUFA8
ATP5L	NDUFS1
ATP5L	ATP5G2
ATP5L	ATP5H
ATP5L	NDUFA10
ATP5L	NDUFB2
ATP5L	NDUFC1
ATP5L	NDUFA6
ATP5L	UQCRFS1
ATP5L	ATP5D
ATP5L	NDUFB7
ATP5L	NDUFB3
ATP5L	NDUFS2
ATP5L	UQCRB
ATP5L	NDUFS3
ATP5L	COX4I2
ATP5L	NDUFA13
ATP5L	NDUFS8
ATP5O	UQCRC2
ATP5O	CYC1
ATP5O	NDUFC2
ATP5O	NDUFB2
ATP5O	NDUFB8
ATP5O	ATP5D
ATP5O	NDUFB7
ATP5O	NDUFB3
ATP5O	NDUFC1
ATP5O	NDUFA6
ATP5O	NDUFA8
ATP5O	NDUFA5
ATP5O	COX4I2
ATP5O	NDUFB5
ATP5O	ATP5E
ATP5O	NDUFA13
ATP5O	NDUFA12
ATP5O	ATP5G2
ATP5O	UQCRB
ATP5O	COX6B1
ATP5O	NDUFS2
ATP5O	ATP5J2
ATP5O	NDUFA1
ATP5O	NDUFS7
ATP5O	ATP5H
ATP5O	NDUFS8
ATP5O	UQCRFS1
ATP5O	NDUFS1
ATP5O	NDUFA7
ATP5O	NDUFA10
ATP5O	NDUFS3
ATP5O	NDUFS5
AUH	CCND2
AUH	UPB1
AUH	HIBCH
AURKA	ANAPC7
AURKA	CDC26
AURKA	PTTG1
AURKA	RPS27A
AURKA	UBE2D3
AURKA	CDC20
AURKA	ANAPC11
AURKA	UBE2E3
AURKA	LEPROT
AURKA	UBE2D1
AURKA	UBE2D2
AURKA	ANAPC4
AURKA	FZR1
AURKA	ANAPC2
AURKA	ANAPC5
AURKA	UBE2E1
AURKA	UBE2E2
AURKB	RPS27A
AURKB	UBE2E3
AURKB	UBE2D3
AURKB	ANAPC7
AURKB	AURKA
AURKB	ANAPC2
AURKB	RPA3
AURKB	UBE2D1
AURKB	UBE2E1
AURKB	LEPROT
AURKB	PTTG1
AURKB	FZR1
AURKB	CDC26
AURKB	CDC20
AURKB	UBE2E2
AURKB	ANAPC4
AURKB	ANAPC5
AURKB	ANAPC11
AURKB	UBE2D2
AURKC	AURKB
AURKC	PTTG1
AURKC	UBE2D1
AURKC	AURKA
AURKC	UBE2D3
AURKC	RPS27A
AURKC	ANAPC11
AURKC	ANAPC4
AURKC	CDC26
AURKC	CDC20
AURKC	FZR1
AURKC	ANAPC5
AURKC	ANAPC7
AURKC	UBE2E1
AURKC	UBE2D2
AURKC	LEPROT
AURKC	UBE2E3
AURKC	UBE2E2
AURKC	ANAPC2
AXIN2	GSK3B
AXIN2	CTNNB1
B2M	CD3G
B2M	CD3E
B2M	CD1D1
B2M	CD247
B2M	CD8B1
BAAT	ABCB1B
BAAT	ABCB1A
BAAT	NR5A2
BAAT	NR0B2
BAAT	ABCB11
BAAT	ABCB4
BAAT	SLC27A5
BAAT	HNF4A
BACH1	MAFG
BACH1	PATZ1
BACH1	MAFK
BAD	YWHAB
BAD	BID
BAD	PRKACA
BAD	PGM2
BAD	OPRD1
BAD	YWHAZ
BAD	BCL2L2
BAD	WASF1
BAD	YWHAE
BAD	TNF
BAD	BCL2
BAD	PPP1CC
BAD	PPP1CA
BAD	BCL2L1
BAD	PPP3R1
BAD	BCL2L10
BAD	PPP3CC
BAD	FAS
BAD	YWHAG
BAD	GCK
BAG1	BCL2
BAK1	GTF2H1
BAK1	CYCT
BAK1	DIABLO
BAK1	BAX
BAK1	NMT1
BAK1	ERCC3
BAK1	NMT2
BAK1	CYCS
BAK1	BID
BAK1	BCL2L2
BARX1	NCAM1
BARX2	CREB1
BARX2	JUN
BARX2	FOS
BARX2	NCAM1
BAX	MCPT4
BAX	NOL3
BAX	GZMD
BAX	BCL2L2
BAX	CYCS
BAX	BCL2L1
BAX	GZMF
BAX	GZMB
BAX	CYCT
BAX	MYC
BAX	DIABLO
BAX	CASP8
BAX	GZMC
BAX	BID
BAX	GZMG
BAZ1B	SMARCA5
BBOX1	TLR7
BCAR1	CRK
BCAR1	NCK1
BCAR1	QK
BCAR1	NPHP1
BCAR1	SRC
BCAR1	FYN
BCAR1	PTK2
BCAT1	MYC
BCAT2	GTF2H1
BCAT2	IDH3G
BCAT2	DBT
BCAT2	DLD
BCAT2	PGM2
BCAT2	MYC
BCAT2	BCKDHA
BCKDHA	IVD
BCKDHA	ACADSB
BCKDHA	DBT
BCKDHA	ACAD8
BCKDHA	DLD
BCL2	BBC3
BCL2	RPA3
BCL2	BID
BCL2	BCL2L11
BCL2	PPP3R1
BCL2	PPP3CC
BCL2	YWHAB
BCL2	PTK2
BCL2	YWHAE
BCL2	PRNP
BCL2	YWHAG
BCL2	PMAIP1
BCL2	YWHAZ
BCL2A1A	REL
BCL2A1A	BCL2L11
BCL2A1A	BMF
BCL2A1A	RELA
BCL2L1	BMF
BCL2L1	BCL2L11
BCL2L1	TRP53
BCL2L1	YWHAG
BCL2L1	YWHAZ
BCL2L1	PMAIP1
BCL2L1	EIF2S3X
BCL2L1	PPP3R1
BCL2L1	PPP3CC
BCL2L1	BBC3
BCL2L1	BID
BCL2L1	YWHAE
BCL2L1	TPT1
BCL2L1	YWHAB
BCL2L11	YBX1
BCL2L11	RBM8A
BCL2L11	HNRNPC
BCL2L11	MAPK10
BCL2L11	SF3A1
BCL2L11	POLR2E
BCL2L11	NCBP2
BCL2L11	TAF12
BCL2L11	MAGOH
BCL2L11	CSTF1
BCL2L11	CCNH
BCL2L11	CD2BP2
BCL2L11	PCBP1
BCL2L11	GTF2F1
BCL2L11	SF3A3
BCL2L11	RBMXRT
BCL2L11	SNRPD3
BCL2L11	THOC4
BCL2L11	PRPF6
BCL2L11	XAB2
BCL2L11	SMC1A
BCL2L11	POLR2H
BCL2L11	PTBP2
BCL2L11	CLP1
BCL2L11	MCL1
BCL2L11	NUDT21
BCL2L11	MNAT1
BCL2L11	TCEB2
BCL2L11	RBM10
BCL2L11	SUPT16H
BCL2L11	TH1L
BCL2L11	SF3A2
BCL2L11	SF3B1
BCL2L11	TBP
BCL2L11	POLR2J
BCL2L11	FAIM
BCL2L11	CPSF1
BCL2L11	SF3B5
BCL2L11	TAF10
BCL2L11	GNRHR
BCL2L11	GTF2H2
BCL2L11	POLR2D
BCL2L11	LSM10
BCL2L11	GTF2E2
BCL2L11	TXNL4A
BCL2L11	SF3B4
BCL2L11	SUPT5H
BCL2L11	LSM2
BCL2L11	DYNLL2
BCL2L11	U2AF2
BCL2L11	TCEB3
BCL2L11	CPSF3
BCL2L11	SNRPG
BCL2L11	CPSF2
BCL2L11	RNMT
BCL2L11	GTF2H1
BCL2L11	GTF2H4
BCL2L11	POLR2C
BCL2L11	CCNK
BCL2L11	ERCC3
BCL2L11	SYNCRIP
BCL2L11	CCNT1
BCL2L11	CDK9
BCL2L11	FUS
BCL2L11	PABPN1
BCL2L11	POLR3H
BCL2L11	MAGOHB
BCL2L11	PCBP3
BCL2L11	RNPS1
BCL2L11	ERCC2
BCL2L11	SLBP
BCL2L11	PTBP1
BCL2L11	SNRPD1
BCL2L11	ROD1
BCL2L11	RNGTT
BCL2L11	NFX1
BCL2L11	SMC1B
BCL2L11	METTL3
BCL2L11	MAPK8
BCL2L11	TAF6
BCL2L11	PHF5A
BCL2L11	TAF13
BCL2L11	DYNLL1
BCL2L11	CSTF2
BCL2L11	SNRPN
BCL2L11	GTF2H3
BCL2L11	TAF7
BCL2L11	0610009D07RIK
BCL2L11	U2AF1
BCL2L11	POLR2F
BCL2L11	GTF2A1
BCL2L11	HNRNPU
BCL2L11	SNRPA
BCL2L11	SNRPA1
BCL2L11	EFTUD2
BCL2L11	SF3B3
BCL2L11	ERCC1
BCL2L11	GTF2B
BCL2L2	PPP1CA
BCL2L2	BMF
BDNF	PCSK7
BDNF	NGF
BDNF	NTRK2
BDNF	NTF3
BDNF	MBTPS1
BDNF	PCSK5
BDNF	PLG
BDNF	CPE
BDNF	FURIN
BDNF	PCSK1
BDNF	PCSK2
BDNF	GUK1
BDNF	NGFR
BECN1	GOPC
BGN	PTS
BGN	ENAM
BID	GZMG
BID	CASP8
BID	NMT1
BID	GZMF
BID	AURKA
BID	DIABLO
BID	NMT2
BID	GZMB
BID	CYCT
BID	FRK
BID	GZMC
BID	CYCS
BID	QK
BID	MCPT4
BID	GZMD
BIN1	SH3GLB1
BIRC2	TRAF2
BLM	RAD51
BMI1	PHC2
BMI1	PHC1
BMI1	RNF2
BMI1	CBX2
BMP2	SMAD5
BMP2	NOG
BMP2	BMPR1B
BMP2	BMP4
BMP2	FSTL1
BMP2	SMAD1
BMP2	SOSTDC1
BMP2	CHRDL1
BMP2	SMAD4
BMP2	SMAD6
BMP2	GREM2
BMP2	CER1
BMP2	SMAD7
BMP2	CHRDL2
BMP4	HTRA1
BMP4	FST
BMP4	CHRDL2
BMP4	SMAD7
BMP4	SMAD6
BMP4	SMAD5
BMP4	SMAD4
BMP4	CHRDL1
BMP4	CER1
BMP4	FSTL1
BMP4	SMAD1
BMP4	BMPR1B
BMP4	NOG
BMP4	SOSTDC1
BMP4	GREM2
BMP5	CHRDL2
BMP6	CHRDL2
BMP6	SOSTDC1
BMP7	CHRDL2
BMP7	SOSTDC1
BMPR1B	PSMD13
BMPR1B	SF3B5
BMPR1B	SMAD1
BMPR1B	SMAD5
BMPR1B	DPYS
BMPR1B	SMAD7
BMPR1B	SMAD6
BMPR1B	SMAD4
BMPR2	RABGGTA
BMPR2	C4BP
BMPR2	TWF1
BMPR2	TUBB5
BMPR2	CTBP1
BMPR2	LMX1A
BMPR2	ACTR8
BMPR2	LSP1
BMPR2	FRS3
BMPR2	MERTK
BMPR2	TRPC1
BMPR2	FOXL1
BMPR2	MOS
BMPR2	OC90
BMPR2	SULT1E1
BMPR2	PMPCA
BMPR2	CRYAB
BMPR2	PDZRN3
BMPR2	MAP3K8
BPGM	PGK2
BPGM	ACAT1
BPGM	PGK1
BPGM	ENO3
BPGM	ENO2
BPGM	TLE4
BPGM	PAX3
BPGM	ENO1
BPNT1	PGM2
BPNT1	SULT1C2
BPNT1	CDK9
BPNT1	EIF2S3X
BPNT1	SULT2B1
BPNT1	SULT1B1
BRCA2	RAD51
BRCA2	RPL36AL
BRCA2	EIF5
BRCA2	RPS26
BRCA2	RPL13A
BRCA2	RPLP1
BRCA2	EIF4H
BRCA2	RPL13
BRCA2	EIF2S3X
BRCA2	EEF1B2
BRCA2	EIF1A
BRCA2	RPL26
BRCA2	RPS15
BRCA2	RPS24
BRCA2	RPS16
BRCA2	RPL24
BRCA2	RPL7A
BRCA2	RPL6
BRCA2	EEF2
BRCA2	RPL11
BRCA2	EIF4A2
BRCA2	EIF3H
BRCA2	RPS5
BRCA2	RPS11
BRCA2	EEF1D
BRCA2	RPL21
BRCA2	RPL10
BRCA2	RPL19
BRCA2	RPL7
BRCA2	EIF2S1
BRCA2	EIF3C
BRCA2	EEF1A1
BRCA2	RPL37
BRCA2	RPSA
BRCA2	RPL28
BRCA2	EIF3D
BRCA2	RPS10
BRCA2	RPS27A
BRCA2	RPS18
BRCA2	RPS17
BRCA2	JAK2
BRCA2	RPL36A
BRCA2	RPS20
BRCA2	RPL9
BRCA2	RPS27
BRCA2	RPL15
BRCA2	RPL12
BRCA2	RPS27L
BRCA2	EIF3I
BRCA2	EIF4E
BRCA2	RPL22
BRCA2	RPL10A
BRCA2	RPS3
BRCA2	RPL18
BRCA2	CD22
BRCA2	RPL3
BRCA2	RPS7
BRCA2	EIF2S2
BRCA2	FAU
BRCA2	ETF1
BRCA2	TXNIP
BRCA2	MRPS11
BRCA2	RPL17
BRCA2	RPL8
BRCA2	RPS25
BRCA2	RPS19
BRCA2	RPS8
BRCA2	EIF3G
BRCA2	EEF1A2
BRCA2	RPS14
BRCA2	RPS4X
BRD4	ASL
BTK	EEF1A2
BTK	LOX
BTK	PFKP
BTK	GRB2
BTK	SMARCE1
BTK	GLUL
BTK	TUBA1A
BTK	MAN2B1
BTK	PPM1G
BTK	WAS
BTK	MRC1
BTK	RPL7
BTK	KCMF1
BTRC	CUL1
BTRC	PGM2
BTRC	CCNB2
BTRC	SKP1A
BTRC	CDK5
BTRC	CDC20
BTRC	RPS27A
BTRC	GSK3B
BTRC	FZR1
BTRC	PLK1
BTRC	ATP5G2
BTRC	CDK2
BTRC	SMAD4
BTRC	CTNNB1
BUB1B	ANAPC4
BUB1B	CDK2
BUB1B	PTTG1
BUB1B	UBE2E2
BUB1B	UBE2D1
BUB1B	CDK5
BUB1B	ANAPC11
BUB1B	ANAPC2
BUB1B	MAD2L1
BUB1B	NEK2
BUB1B	UBE2D3
BUB1B	RPS27A
BUB1B	GOT1
BUB1B	GTF2H1
BUB1B	GTF2H4
BUB1B	ANAPC7
BUB1B	LEPROT
BUB1B	ATP5G2
BUB1B	UBE2D2
BUB1B	CDC20
BUB1B	CCNB2
BUB1B	ANAPC1
BUB1B	UBE2E1
BUB1B	UBE2E3
BUB1B	MAD1L1
BUB1B	ANAPC5
BUB1B	CDC26
C1QA	C1S
C1QA	MASP1
C1QA	C1QC
C1QA	FGF17
C1QA	C2
C1QA	SFTPA1
C1QA	RPS3
C1QA	SFTPD
C1QA	MASP2
C1QA	C1QB
C1QA	PPP3CC
C1QB	SFTPA1
C1QB	C1QC
C1QB	PSMD4
C1QB	C2
C1QB	MASP2
C1QB	MASP1
C1QB	SFTPD
C1QB	C1S
C1QBP	KNG1
C1QBP	KMO
C1QBP	CDK9
C1QC	C2
C1QC	C1S
C1QC	MASP1
C1QC	MASP2
C1QC	SFTPD
C1QC	TK2
C1QC	DCK
C1QC	SFTPA1
C1S	PGM2
C1S	CDK9
C2	GJA4
C2	MASP1
C2	TLR2
C2	MASP2
C2	C1S
C2	SFTPA1
C2	SFTPD
C3	HC
C3	ATP5G2
C3	C6
C3	C9
C6	ATP5G2
C6	PDE9A
C6	C9
C6	HC
C9	HC
C9	PLAT
CACNA1C	SNAP25
CACNA1C	IL16
CACNA1C	STX1A
CACNG2	CAMK2A
CALB1	POLR2A
CALB1	EHMT2
CALM1	SF3B4
CALM1	GRIN1
CALM1	PYGM
CALM1	PHKA1
CALM1	PHKG1
CALM1	PRODH
CALM1	PYGL
CALM1	SCN8A
CALM1	ARPP21
CALM2	PYGL
CALM2	PYGM
CALM2	PHKA1
CALM2	PHKG1
CALM2	GAPDHS
CALM2	ARPP21
CALM3	PHKA1
CALM3	PHKG1
CALM3	PAPSS1
CALM3	PYGL
CALM3	ARPP21
CALM3	ANAPC1
CALM3	PYGM
CAMK2A	CAMK2B
CAMK2A	GRIN1
CAMK2A	PDCD6IP
CAMK2A	ETS1
CAMK2A	IFIT3
CAMK2A	CAML
CAMK2A	GRIN2B
CAMK2A	IQGAP1
CAMK4	KPNA1
CANX	SNRPD3
CAPN2	TLN1
CAPN2	NFATC2
CAPZB	CDC20
CAR3	ENAM
CASK	KIF17
CASK	CADM1
CASK	LIN7C
CASK	DLG1
CASK	CNTNAP4
CASP2	KPNA2
CASP3	HTT
CASP3	CDKN1A
CASP7	DIABLO
CASP7	NTHL1
CASP7	PTK2
CASP7	GAS2
CASP7	NCBP2
CASP8	OTC
CASP8	RIPK1
CASP8	NOL3
CASP8	FAS
CASP8	TRAF2
CASP8	CEBPB
CASP8	TNFSF10
CASP8	NMT2
CASP8	FADD
CASP8	TNFRSF10B
CASP8	FASL
CASP8	NMT1
CASP9	DIABLO
CASP9	CYCT
CASP9	CYCS
CASP9	RPA3
CAT	XDH
CAT	MDH2
CAV1	OPRD1
CAV1	CAV2
CAV1	CSK
CAV1	MYC
CBFB	UTP3
CBFB	TEK
CBL	FGF5
CBL	ZAP70
CBL	LYN
CBL	FYN
CBL	FGF15
CBL	FGFR4
CBL	FGF23
CBL	FGF10
CBL	GRB2
CBL	FRS3
CBL	FGF20
CBL	CSF1R
CBL	PIK3R2
CBL	CRKL
CBL	FGF2
CBL	FGFR3
CBL	SORBS1
CBL	NCBP2
CBL	FGF18
CBL	FGF22
CBL	FGF17
CBL	FGF1
CBL	FGF3
CBL	FGF7
CBL	KL
CBL	CRK
CBL	FGF9
CBL	FGFR2
CBX1	CBX5
CBX1	DIAP1
CBX2	RING1
CBX2	RYBP
CBX3	PDHA2
CBX3	POLR2A
CBX3	IL2
CBX3	DIAP1
CBX3	KIT
CBX5	TRIM28
CBX5	SUV39H1
CBX5	DIAP1
CCNA2	CDKN1B
CCNA2	CDK2
CCNB2	PKMYT1
CCNB2	FZR1
CCNB2	UBE2E3
CCNB2	ANAPC2
CCNB2	SKP1A
CCNB2	LEPROT
CCNB2	CDC20
CCNB2	UBE2E1
CCNB2	CUL1
CCNB2	UBE2E2
CCNB2	ANAPC5
CCNB2	UBE2D1
CCNB2	MAD2L1
CCNB2	UBE2D3
CCNB2	CDC26
CCNB2	CDC25B
CCNB2	RPS27A
[truncated: 60,916 more rows]

## Sheet: human
INTERACTOR A	INTERACTOR B
ARF6	A0N4V7
CNOT8	A0N4V7
LRRK1	A0N4V7
PHB2	A0N4V7
PPM1B	A0N4V7
PTP4A3	A0N4V7
RPRM	A0N4V7
SGK1	A0N4V7
STYXL1	A0N4V7
VHL	A0N4V7
A1BG	ABCC6
A1BG	ANXA7
CDKN1A	A1BG
CRISP3	A1BG
A1BG	GRB7
HNF4A	A1BG
LGALS3	A1BG
ONECUT1	A1BG
PRDX4	A1BG
A1BG	SETD7
A1BG	SMN1
A1BG	SNCA
A1BG	TK1
APOBEC1	A1CF
A1CF	CDC40
CELF2	A1CF
CLP1	A1CF
CPSF1	A1CF
CPSF2	A1CF
A1CF	CPSF3
CSTF1	A1CF
CSTF2	A1CF
CSTF3	A1CF
CUGBP2	A1CF
DHX38	A1CF
A1CF	FLJ12529
HNF1A	A1CF
HNF4A	A1CF
JUN	A1CF
KHSRP	A1CF
MAGOH	A1CF
NCBP1	A1CF
NCBP2	A1CF
NFX1	A1CF
NUDT21	A1CF
PABPN1	A1CF
PAPOLA	A1CF
A1CF	PCF11
RBM8A	A1CF
RNPS1	A1CF
SFRS1	A1CF
SFRS11	A1CF
SFRS2	A1CF
SFRS3	A1CF
SFRS4	A1CF
SFRS5	A1CF
SFRS6	A1CF
SFRS7	A1CF
SFRS9	A1CF
SRRM1	A1CF
SYNCRIP	A1CF
THOC4	A1CF
A1CF	TNPO2
U2AF1	A1CF
U2AF2	A1CF
A1CF	UPF3B
PPP1CA	A1DRY3
PPP1CC	A1DRY3
A1Z199	CTNNB1
A1Z199	GRB2
A2BP1	ATN1
A2BP1	ATXN1
A2BP1	ATXN2
A2BP1	BAT2
A2BP1	DMRTB1
A2BP1	DVL2
A2BP1	GCA
A2BP1	HNRPF
A2BP1	HSFX1
A2BP1	KIFAP3
A2BP1	LZTS2
A2BP1	MAGED1
A2BP1	NOC2L
A2BP1	NUMBL
A2BP1	PCBP4
A2BP1	PLEKHA5
A2BP1	PSMF1
A2BP1	QKI
A2BP1	RBM24
A2BP1	RBM9
A2BP1	RHOXF1
A2BP1	RHOXF2
A2BP1	TNIP1
A2BP1	TNRC4
TSC22D1	A2J422
A2M	AAAS
A2M	ABR
ADAM19	A2M
A2M	ADAMTS1
A2M	AKAP13
A2M	AMBP
A2M	ANXA6
A2M	ANXA7
A2M	APOE
A2M	APP
A2M	ARHGAP4
ARHGDIA	A2M
A2M	ARHGDIB
A2M	ARHGDIG
A2M	ARHGEF11
A2M	ARHGEF12
ARHGEF16	A2M
A2M	ARHGEF17
A2M	ARHGEF18
A2M	ARHGEF2
A2M	ARHGEF3
A2M	ARHGEF4
A2M	ARHGEF6
A2M	ARHGEF7
A2M	ARHGEF9
ATF7IP	A2M
A2M	B2M
C11ORF58	A2M
A2M	C1QBP
A2M	CDC42
CDK2AP2	A2M
CDKN1A	A2M
CELA1	A2M
A2M	CPB2
A2M	CTSB
A2M	CTSE
A2M	CYP2C18
A2M	CYP2C8
ECSIT	A2M
A2M	ECT2
ELA1	A2M
ELANE	A2M
A2M	ELAVL3
A2M	EXOSC1
A2M	FARSA
A2M	FGD1
A2M	FGD2
A2M	FGD3
A2M	FGD4
A2M	FGF2
A2M	GCDH
A2M	GDI1
A2M	GDI2
GEM	A2M
A2M	GRB2
GZMA	A2M
A2M	H2AFX
A2M	HMOX2
A2M	HSPA5
A2M	IFIT3
IFIT5	A2M
A2M	IL10
A2M	IL1B
A2M	IL2
A2M	IL4
IL6	A2M
A2M	IL8
A2M	ITSN1
A2M	KALRN
A2M	KLK13
A2M	KLK2
KLK3	A2M
A2M	KLKB1
A2M	KNG1
A2M	LCAT
A2M	LEP
LGALS3	A2M
A2M	LGALS9
A2M	LONP1
LRP1	A2M
LYZ	A2M
A2M	MAST1
A2M	MCF2
A2M	MCF2L
MFAP2	A2M
A2M	MGEA5
MLST8	A2M
A2M	MMP2
A2M	MYOC
A2M	NCDN
A2M	NET1
A2M	NGEF
A2M	NGF
A2M	NOS3
NUDT21	A2M
A2M	OBSCN
A2M	PAEP
A2M	PAXIP1
A2M	PDGFA
A2M	PDGFB
A2M	PLEKHG2
A2M	PLEKHG5
PRAM1	A2M
PRDX2	A2M
A2M	PREX1
A2M	RAC1
A2M	RAC2
A2M	RAC3
A2M	RAD23A
RAP1B	A2M
A2M	RASGRF1
A2M	RASGRF2
A2M	RHEB
A2M	RHOA
A2M	RHOB
A2M	RHOBTB1
A2M	RHOBTB2
A2M	RHOC
A2M	RHOD
A2M	RHOF
A2M	RHOG
A2M	RHOH
A2M	RHOJ
A2M	RHOQ
A2M	RHOT1
A2M	RHOT2
A2M	RHOU
RHOV	A2M
RNF32	A2M
RPP14	A2M
A2M	SEPT8
SF3B1	A2M
A2M	SHBG
A2M	SMN1
A2M	SOS1
A2M	SOS2
SPACA3	A2M
STAT3	A2M
A2M	TGFB1
A2M	TGFB2
TGFBI	A2M
TGIF1	A2M
A2M	TGM2
TIAM1	A2M
A2M	TK1
TNF	A2M
A2M	TNFRSF14
A2M	TRAPPC5
A2M	TRIO
TSC22D1	A2M
A2M	TTR
A2M	UFD1L
UMPS	A2M
A2M	VAV1
A2M	VAV2
A2M	VAV3
ATF2	A4PIW0
A4PIW0	TLE1
A9UEZ6	HSP90AB1
ARHGAP1	AAAS
AAAS	BANF1
AAAS	CCNG2
COX7B	AAAS
HMGA1	AAAS
ISG15	AAAS
KPNB1	AAAS
AAAS	NUP107
AAAS	NUP133
AAAS	NUP153
AAAS	NUP155
AAAS	NUP160
AAAS	NUP188
AAAS	NUP205
AAAS	NUP210
NUP214	AAAS
AAAS	NUP35
AAAS	NUP37
NUP43	AAAS
AAAS	NUP50
NUP54	AAAS
AAAS	NUP62
NUP85	AAAS
NUP88	AAAS
AAAS	NUP93
NUP98	AAAS
AAAS	NUPL1
AAAS	NUPL2
AAAS	POM121
PSIP1	AAAS
AAAS	RAE1
RAN	AAAS
RANBP1	AAAS
RANBP2	AAAS
AAAS	REL
AAAS	SEH1L
TARDBP	AAAS
TPR	AAAS
TTK	AAAS
UBC	AAAS
XPO1	AAAS
UBC	AACS
AADAC	HNF1A
ALDH18A1	AADAT
ASL	AADAT
ASNS	AADAT
AADAT	ASS1
AADAT	BCAT1
AADAT	DARS
AADAT	DLD
AADAT	DLST
GOT1	AADAT
AADAT	HAAO
IDH1	AADAT
MTHFD1	AADAT
MTHFR	AADAT
NAGS	AADAT
OGDH	AADAT
AADAT	PBLD
PRELID1	AADAT
PSAT1	AADAT
AADAT	SLC25A2
AADAT	SNRPD1
SRR	AADAT
TSC2	AADAT
AADAT	VEGFB
EIF3C	AAGAB
UBC	AAGAB
UNC119	AAGAB
ACTR2	AAK1
AAK1	ATP13A2
UBC	AAMDC
AAMP	C8ORF33
AAMP	E2F4
AAMP	GABARAPL2
AAMP	HNF4A
AAMP	MAP1LC3B
AAMP	NOD2
AAMP	TH1L
AAMP	TK1
UBC	AAMP
AANAT	F2
AANAT	PRKACA
YWHAZ	AANAT
ARF6	AAR2
EAPP	AAR2
GJA5	AAR2
GRIPAP1	AAR2
AAR2	RNF20
UBC	AAR2
VAC14	AAR2
AARS2	MEGF10
AARS2	UBC
YWHAQ	AARS2
ACAT1	AARS
AARS	ACSS2
ADHFE1	AARS
ADK	AARS
ASL	AARS
ATIC	AARS
BYSL	AARS
CTH	AARS
ACTR2	AARSD1
ACTR3B	AARSD1
ARPC1A	AARSD1
AARSD1	ARPC2
AARSD1	ARPC3
ARPC4	AARSD1
CBS	AARSD1
AARSD1	RBM28
SSRP1	AARSD1
SUMO2	AARSD1
UBC	AARSD1
DARS	AARS
AARS	DMC1
EEF1B2	AARS
EIF1B	AARS
EIF3A	AARS
EIF3G	AARS
AARS	EIF3I
EIF5A	AARS
ETS1	AARS
FDPS	AARS
FKBP1A	AARS
GARS	AARS
GDI2	AARS
GOT1	AARS
HDLBP	AARS
AARS	HSP90AB1
IARS	AARS
IDH3A	AARS
KARS	AARS
AARS	LARS
MDH2	AARS
MOB1A	AARS
MPI	AARS
AARS	MRPL11
MRTO4	AARS
MTHFD1	AARS
AARS	NACA
AARS	NARS
AARS	OAT
OLA1	AARS
PABPC1	AARS
PFAS	AARS
AARS	PFKL
PGM1	AARS
PIN1	AARS
PLS3	AARS
AARS	POLR2L
PPIF	AARS
PRMT5	AARS
PRPF31	AARS
PRPF4	AARS
PRPF6	AARS
PSMD10	AARS
PYGL	AARS
RAD51	AARS
AARS	RARS2
AARS	RPL10A
RPL12	AARS
AARS	RPLP0
RPLP2	AARS
SEPT9	AARS
SIRT7	AARS
SNRNP200	AARS
SOD1	AARS
SUPT5H	AARS
AARS	TAF1
TARS	AARS
AARS	THNSL2
AARS	UBA1
UBC	AARS
YWHAZ	AARS
AASDHPPT	BABAM1
AASDHPPT	COASY
AASDHPPT	EIF1B
AASDHPPT	FASN
AASDHPPT	HLAB
AASDHPPT	IFIT3
AASDHPPT	MAX
AASDHPPT	MDFI
AASDHPPT	TAF1
TRAF2	AASDHPPT
AASDHPPT	UBC
AASDHPPT	USP22
DDX23	AASS
HIBCH	AASS
HNF4A	AASS
ICT1	AASS
MUTYH	AASS
MYC	AASS
ONECUT1	AASS
PXN	AASS
TCEB1	AASS
TERF2	AASS
TSC2	AASS
UBC	AASS
AATF	ATM
AATF	ATR
CHEK1	AATF
AATF	CHEK2
CPD	AATF
CTNNBL1	AATF
AATF	DAPK3
AATF	DAZAP2
AATF	E2F1
EFNB3	AATF
AATF	HNF4A
ING5	AATF
AATF	LDOC1
LZTR1	AATF
MAGED1	AATF
AATF	MAPT
MDM2	AATF
MPHOSPH6	AATF
AATF	MPP6
NEDD4L	AATF
NOL10	AATF
AATF	PAWR
PCBD2	AATF
PIN1	AATF
AATF	POLR2J
RB1	AATF
AATF	RBBP8
RBL1	AATF
AATF	RBL2
AATF	RELA
RPL13	AATF
SIRT7	AATF
SMAD3	AATF
SP1	AATF
SS18L1	AATF
SUMO2	AATF
AATF	TAF1
AATF	TSG101
UBC	AATF
ZNF468	AATF
CDK5	AATK
CDK5R1	AATK
PPP1CA	AATK
STK39	AATK
ALDH5A1	ABAT
ASL	ABAT
ABAT	ASS1
ABAT	CRK
NAGS	ABAT
ABAT	OTC
ABAT	PDHA1
PMPCB	ABAT
QRSL1	ABAT
SGPL1	ABAT
ABAT	THNSL2
ABAT	TWF2
VCL	ABCA12
ABCA13	APOA1
APOA2	ABCA13
ABCA1	AOX1
ABCA1	APOA1
ABCA1	ARHGEF11
ABCA1	ARHGEF12
ABCA1	CDC42
ABCA1	COPS2
ABCA1	COPS5
ABCA1	CREBBP
ABCA1	CSNK2A1
ABCA1	CSNK2A2
ABCA1	CSNK2B
ABCA1	DLG2
ABCA1	DLG3
ABCA1	DLG5
EGR1	ABCA1
ABCA1	ERBB2IP
ABCA1	FADD
ABCA1	FLOT1
ABCA1	GOPC
ABCA1	HGS
IKBKG	ABCA1
ABCA1	LIMK1
ABCA1	LIN7A
ABCA1	LIN7B
ABCA1	LIN7C
LMO7	ABCA1
ABCA1	MPDZ
ABCA1	MPP6
ABCA1	PDLIM3
ABCA1	PDLIM4
PDZK1	ABCA1
ABCA1	PLTP
ABCA1	PRKACA
ABCA1	PRPF8
ABCA1	RAPGEF6
ABCA1	RIMS2
SDHB	ABCA1
ABCA1	SHANK1
SLC25A34	ABCA1
ABCA1	SNTA1
ABCA1	SNTB1
ABCA1	SNTB2
ABCA1	SPTLC1
ABCA1	STX12
ABCA1	TGM2
TIAM1	ABCA1
ABCA1	TRIM27
UBC	ABCA1
ABCA1	UGP2
ABCA1	UTRN
ABCA1	XPC
ABCA2	CACNA1A
ABCA2	CDK5RAP2
UBC	ABCA2
ABCA3	CANX
LAMP3	ABCA3
UBC	ABCA3
ABCA4	CNGB1
ABCA5	CYP2E1
ABCA5	NR4A1
ABCA6	HNF4A
UBC	ABCA7
ONECUT1	ABCA8
ABCA9	DEDD
ABCB10	E2F1
HNF4A	ABCB10
ABCB10	MAX
ABCB10	MYC
ABCB10	TAF1
UBC	ABCB10
ALB	ABCB11
ABCB11	BAAT
ABCB11	HAX1
HNF4A	ABCB11
LY6D	ABCB11
ABCB11	NR4A1
ONECUT1	ABCB11
SLC10A1	ABCB11
SLCO1A2	ABCB11
ABCB11	SLCO1B1
SLCO1B3	ABCB11
UBC	ABCB11
ABCB1	BCCIP
CAV1	ABCB1
ABCB1	CD4
ABCB1	DHX9
ABCB1	HAX1
LAPTM4B	ABCB1
LSM4	ABCB1
LSM5	ABCB1
ABCB1	MAPKAP1
ABCB1	PHB2
ABCB1	PIM1
ABCB1	RNF2
UBC	ABCB1
HAX1	ABCB4
PIGY	ABCB4
TESK1	ABCB4
PSMB5	ABCB5
PSMB9	ABCB5
ABCB6	E2F1
ABCB6	E2F4
ABCB6	MAX
ABCB6	MYC
ABCB6	PIK3R3
ABCB6	RBL2
ABCB6	TAF1
ABCB6	TOLLIP
ABCB6	TSG101
ABCB6	UBC
FECH	ABCB7
ICT1	ABCB7
PCK1	ABCB7
ABCB7	TAF1
UBC	ABCB7
C4ORF14	ABCB8
HNF4A	ABCB8
ABCB8	NOA1
ONECUT1	ABCB8
SAT1	ABCB8
UBC	ABCB8
HNF4A	ABCB9
MAX	ABCB9
UBC	ABCB9
UBC	ABCC10
EGR1	ABCC12
VCPIP1	ABCC12
AZGP1	ABCC1
NPM1	ABCC1
TMEM173	ABCC1
TRAF3	ABCC1
UBC	ABCC1
UNC93B1	ABCC1
ABCC2	AZIN1
CANX	ABCC2
ABCC2	HNF1A
ABCC2	HNF4A
ABCC2	IRF3
MCPH1	ABCC2
NFKB1	ABCC2
ABCC2	ONECUT1
ABCC2	PDZD3
PDZK1	ABCC2
ABCC2	RDX
SHANK3	ABCC2
ABCC2	SLC10A1
SLC9A3R1	ABCC2
UBC	ABCC2
ABCC2	UBQLN1
ALB	ABCC3
FABP6	ABCC3
HNF4A	ABCC3
ABCC3	MLH1
SLC10A1	ABCC3
SLC10A2	ABCC3
SLCO1A2	ABCC3
ABCC3	SLCO1B1
SLCO1B3	ABCC3
UBC	ABCC3
ERBB2IP	ABCC4
HAX1	ABCC4
MAX	ABCC4
MYC	ABCC4
UBC	ABCC4
ABCC5	AK2
ABCC5	HNF4A
ABCC5	RBP5
ABCC5	SERPINA3
ABCC5	SMC2
ABCC5	TAF1
UBC	ABCC5
ABCC6	AK2
CEBPB	ABCC6
CRYL1	ABCC6
FURIN	ABCC6
HNF4A	ABCC6
ABCC6	NR4A1
ABCC6	VCL
ABCC8	ANK2
CRYBB1	ABCC8
ENSA	ABCC8
KCNJ11	ABCC8
KCNJ8	ABCC8
RAPGEF4	ABCC8
EEF1G	ABCC9
HNF1A	ABCC9
KCNJ11	ABCC9
KCNJ8	ABCC9
LDHA	ABCC9
STX1A	ABCC9
ABCC9	TGS1
ABCD2	ABCD1
ABCD1	ABCD3
ABCD1	PEX19
ABCD1	POT1
RPSA	ABCD1
TERF2	ABCD1
UBC	ABCD1
ABCD2	ABCD3
ATP9B	ABCD2
CDK8	ABCD2
CHMP6	ABCD2
MSH4	ABCD2
ORC1	ABCD2
ORC5	ABCD2
ABCD2	PEX19
POP4	ABCD2
VPS11	ABCD2
VPS28	ABCD2
WARS2	ABCD2
ABCD3	BRF2
C1GALT1	ABCD3
C20ORF24	ABCD3
ABCD3	CLN3
COL6A2	ABCD3
GCDH	ABCD3
GIPC1	ABCD3
GTPBP2	ABCD3
MEST	ABCD3
MLF2	ABCD3
PELO	ABCD3
PEX19	ABCD3
ABCD3	PGRMC1
ABCD3	PHYH
ABCD3	PSMA1
ABCD3	PTP4A3
RAD51	ABCD3
ABCD3	TAF1
ABCD3	TUFT1
UBC	ABCD3
UBE2K	ABCD3
UBR7	ABCD3
USP32	ABCD3
ABCD3	USP50
ABCD3	ZFYVE20
ABCD4	DLEU1
ABCD4	PEA15
Q96FS5	ABCD4
ABCD4	TMEM66
UBC	ABCD4
XRCC6	ABCD4
ABCE1	AHCY
ABCE1	ATG9A
ABCE1	CBS
ABCE1	DDX18
ABCE1	DDX27
ABCE1	DDX31
ABCE1	DHX15
ABCE1	DKC1
E2F1	ABCE1
ABCE1	EIF2S1
ABCE1	EIF2S2
ABCE1	EIF3A
ABCE1	EIF3B
ABCE1	EIF3F
ABCE1	EIF3G
ABCE1	EIF3H
ABCE1	EIF3I
ABCE1	EIF4A1
ABCE1	EIF4E
ABCE1	EIF5
ABCE1	EIF6
ABCE1	ETF1
ABCE1	FBL
ABCE1	GTPBP4
ABCE1	HIST1H2BL
HNF4A	ABCE1
ABCE1	IDE
ABCE1	ISCA1
ABCE1	KIAA0020
ABCE1	KPNA6
ABCE1	KPNB1
ABCE1	KRR1
MAX	ABCE1
ABCE1	MRPL12
MYC	ABCE1
ABCE1	NAT10
ABCE1	NOC2L
ABCE1	NOL10
ABCE1	NOL6
ABCE1	NOP58
ABCE1	PDCD11
ABCE1	PES1
ABCE1	PGD
ABCE1	PPAN
ABCE1	PWP1
ABCE1	Q96Q25
ABCE1	RAN
ABCE1	RBM34
RNASE2	ABCE1
RNASEL	ABCE1
ABCE1	RPF2
ABCE1	RPL4
ABCE1	RRP12
ABCE1	SIRT7
ABCE1	SLC25A6
ABCE1	SUPT5H
ABCE1	TAF1
ABCE1	TRRAP
ABCE1	TSR1
ABCE1	UBASH3A
ABCE1	UBC
ABCE1	USP50
ABCE1	UTP20
ABCE1	WDR12
ABCE1	WDR46
ABCF1	EIF6
HDGF	ABCF1
ABCF1	ITGB3BP
LYAR	ABCF1
ABCF1	PINX1
ABCF1	PRKAB1
SIRT7	ABCF1
SUMO2	ABCF1
UBC	ABCF1
ABCF2	ANKRD28
ABCF2	ATP6V1H
HADHA	ABCF2
ISG15	ABCF2
SNW1	ABCF2
UBC	ABCF2
ACIN1	ABCF3
ARFGEF1	ABCF3
C11ORF59	ABCF3
ABCF3	C4ORF14
CAP2	ABCF3
CCT4	ABCF3
ABCF3	CNDP2
CSE1L	ABCF3
ABCF3	DDX6
DLEU1	ABCF3
DNAJA2	ABCF3
ABCF3	DNALI1
ECM29	ABCF3
EEF2	ABCF3
ABCF3	ERCC2
GCN1L1	ABCF3
GFPT2	ABCF3
GNB2L1	ABCF3
HIRIP3	ABCF3
HNF4A	ABCF3
ABCF3	HSP90B1
ABCF3	HSPD1
IDH3A	ABCF3
IPO4	ABCF3
ABCF3	LAMTOR1
MAT1A	ABCF3
MOCS2	ABCF3
ABCF3	NOA1
POLR1B	ABCF3
POLR2B	ABCF3
PSMC2	ABCF3
PSMC4	ABCF3
ABCF3	PSMC5
PSMD4	ABCF3
RAD51	ABCF3
RAD52	ABCF3
RPA1	ABCF3
SHMT1	ABCF3
SLC35E1	ABCF3
SPP1	ABCF3
SRRM2	ABCF3
ABCF3	SUMO2
TADA2B	ABCF3
TBPL1	ABCF3
ABCF3	TNPO1
ABCF3	TOE1
ABCF3	TRIM27
UBC	ABCF3
WDR82	ABCF3
ABCG1	ABCG4
HNF4A	ABCG1
ABCG1	MAX
ABCG1	TAF1
UBC	ABCG1
ABCG2	CSNK1G2
PIM1	ABCG2
UBC	ABCG2
ABCG5	ABCG8
ABCG5	NCK1
ABCG5	PIK3R1
AGPAT2	ABCG8
AKT2	ABCG8
ANG	ABCG8
HNF4A	ABCG8
LMNB1	ABCG8
MAL2	ABCG8
ABCG8	NR4A1
NUPR1	ABCG8
ABHD10	H2AFX
HNF4A	ABHD10
ABHD10	SQSTM1
UBC	ABHD10
SPON1	ABHD11
UBC	ABHD11
UBC	ABHD12
ABHD13	EMC4
ABHD13	GPSM2
ABHD13	SSRP1
ABHD13	TGM2
ABHD14B	ECHS1
SH3GL3	ABHD14B
UBC	ABHD14B
ABHD16A	ATP5G2
ABHD16A	ATP5G3
ABHD16A	COX2
CREB3	ABHD16A
ABHD16A	DNAJC1
GPRC5C	ABHD16A
HM13	ABHD16A
ABHD16A	HNRNPA1
ABHD16A	IFITM1
ABHD16A	MLH1
ABHD16A	ND3
ABHD16A	ND4
ABHD16A	ND4L
ABHD16A	PILRB
ABHD16A	PTGS2
ABHD16A	RAD54L
RICTOR	ABHD16A
RNF5	ABHD16A
SAFB	ABHD16A
ABHD16A	SPAG7
ABHD16A	TMEM147
TMEM222	ABHD16A
UBC	ABHD16A
ABHD16A	UPF1
ATF2	ABHD2
ABHD2	E2F4
EGR1	ABHD2
QKI	ABHD2
ABHD2	SP1
ABHD2	TAF1
UBC	ABHD2
UBC	ABHD3
ABHD4	CSNK2B
ABHD4	TK1
UBC	ABHD4
ADFP	ABHD5
ABHD5	LOC730418
PLIN	ABHD5
PLIN1	ABHD5
ABHD5	PLIN2
PRKACA	ABHD5
PRKACB	ABHD5
PRKACG	ABHD5
UBC	ABHD5
ABHD6	CKMT2
HNF4A	ABHD6
ABHD6	PCGF2
ABHD6	UBC
AMBN	ABHD8
ABL1	ABI1
ABL2	ABI1
APBB1	ABI1
BAIAP2	ABI1
ABI1	CACNA1A
ABI1	CAMK2A
CBL	ABI1
CBLB	ABI1
ABI1	CBLC
CDK6	ABI1
CENPF	ABI1
CRK	ABI1
CRKL	ABI1
CYFIP1	ABI1
ABI1	CYFIP2
DLGAP4	ABI1
DNM2	ABI1
DST	ABI1
ABI1	ENAH
EPS8	ABI1
EPS8L1	ABI1
EPS8L2	ABI1
EPS8L3	ABI1
ABI1	EVL
FAM109A	ABI1
FER	ABI1
FES	ABI1
ABI1	FGR
FNBP1	ABI1
FRK	ABI1
FYN	ABI1
ABI1	GAS7
GRB10	ABI1
GRB2	ABI1
HCK	ABI1
HNRNPK	ABI1
HSPA8	ABI1
INPPL1	ABI1
ITK	ABI1
KIAA0408	ABI1
ABI1	KTN1
LCK	ABI1
LYN	ABI1
MINK1	ABI1
ABI1	MRFAP1
MRFAP1L1	ABI1
ABI1	NCF1
ABI1	NCF1C
NCK1	ABI1
NCK2	ABI1
ABI1	NCKAP1
NEB	ABI1
NIN	ABI1
ABI1	PACSIN2
PAK2	ABI1
ABI1	PIK3R1
PIK3R2	ABI1
ABI1	PIK3R3
ABI1	PLCG1
PRKAA1	ABI1
PRPF40A	ABI1
PRRC2A	ABI1
RASA1	ABI1
RBM3	ABI1
ABI1	RYK
SLC25A25	ABI1
SOCS7	ABI1
SORBS1	ABI1
SOS1	ABI1
SOS2	ABI1
SPTA1	ABI1
SPTAN1	ABI1
SRC	ABI1
SRP68	ABI1
ABI1	SRRM1
STX4	ABI1
ABI1	SYNE2
TAF1	ABI1
TCERG1	ABI1
TLN1	ABI1
ABI1	TPM1
UBC	ABI1
ABI1	VASP
VAV1	ABI1
ABI1	VAV2
WASF1	ABI1
ABI1	WASF2
WASL	ABI1
YES1	ABI1
YLPM1	ABI1
ABL1	ABI2
ABL2	ABI2
ADAM19	ABI2
ADAM22	ABI2
ABI2	ADAM29
CCDC36	ABI2
ABI2	CCDC53
DTNB	ABI2
ENAH	ABI2
ABI2	IFT20
ABI2	KHDRBS1
KRT15	ABI2
KRT19	ABI2
ABI2	KRT20
NCK2	ABI2
PCM1	ABI2
RAC1	ABI2
ABI2	RAPSN
SH3KBP1	ABI2
SNAP23	ABI2
TRAF3IP1	ABI2
TRIM32	ABI2
UBC	ABI2
VCL	ABI2
ABI2	VPS37C
ABI2	WASF1
ABI3BP	ABI3
AKT2	ABI3
ABI3	BLOC1S6
ABI3BP	CBX1
ABI3BP	FZD5
GOT1	ABI3BP
ABI3BP	GRB2
ABI3BP	MBNL1
ABI3BP	MYC
ABI3	CEP170
ABI3	CEP170L
ABI3	CEP170P1
ABI3	CEP44
CYFIP2	ABI3
DAZAP2	ABI3
ABI3	DTNBP1
DUSP6	ABI3
EIF3H	ABI3
ENAH	ABI3
HOMER1	ABI3
HOMER3	ABI3
KIAA0408	ABI3
ABI3	KIAA1712
KRT15	ABI3
ABI3	KRT19
MAX	ABI3
MYC	ABI3
ABI3	NUPL1
PAK1	ABI3
PAK2	ABI3
ABI3	Q53HG0
RUNX1T1	ABI3
SNAP23	ABI3
SOS1	ABI3
ABI3	TMEM147
WAS	ABI3
WASF2	ABI3
ABL1	ABL2
ABR	ABL1
ACAP1	ABL1
ABL1	ACTA1
ABL1	ADAM15
AHSG	ABL1
AIRE	ABL1
AKAP6	ABL1
ANKRA2	ABL1
ABL1	APBB1
APOL5	ABL1
ABL1	APP
ARHGAP17	ABL1
ARHGEF11	ABL1
ASAP1	ABL1
ASB16	ABL1
ABL1	ATM
ABL1	ATR
ABL1	BAG1
BAZ2A	ABL1
ABL1	BCAR1
ABL1	BCL2L1
ABL1	BCR
ABL1	BIN1
BMP8B	ABL1
ABL1	BRCA1
BRCA2	ABL1
BRPF3	ABL1
ABL1	BTK
ABL1	C3
C6	ABL1
ABL1	CABLES1
ABL1	CABLES2
ABL1	CASP9
CAST	ABL1
CAT	ABL1
ABL1	CAV1
ABL1	CBL
ABL1	CCKBR
ABL1	CD19
CD2AP	ABL1
ABL1	CDC2
CDC27	ABL1
CDK1	ABL1
ABL1	CDK5
ABL1	CDKL5
ABL1	CDKN1B
CDON	ABL1
CELSR3	ABL1
CENPA	ABL1
CHRD	ABL1
CKAP5	ABL1
CNTFR	ABL1
CNTNAP1	ABL1
COBRA1	ABL1
ABL1	CREB1
ABL1	CRK
ABL1	CRKL
CSMD2	ABL1
CTAGE5	ABL1
CTNNB1	ABL1
ABL1	CTNND2
CUL7	ABL1
CYP4F2	ABL1
DAAM1	ABL1
ABL1	DDB1
ABL1	DDB2
DDX41	ABL1
DKKL1	ABL1
DLGAP1	ABL1
DLGAP2	ABL1
DLGAP3	ABL1
DLGAP4	ABL1
DLX4	ABL1
ABL1	DNASE1L2
ABL1	DNM1
DNM2	ABL1
DNM3	ABL1
DOCK3	ABL1
ABL1	DOK1
DOK2	ABL1
ABL1	DOK3
DUSP15	ABL1
EFNA5	ABL1
EFS	ABL1
ABL1	EGFR
ENAH	ABL1
ABL1	EP300
EPB41L3	ABL1
EPHA3	ABL1
ABL1	EPHB2
EPS15	ABL1
ABL1	ERBB2
ABL1	ERBB3
ABL1	ERBB4
ABL1	EVL
F2RL2	ABL1
FAM110A	ABL1
FAM127A	ABL1
FGFR1OP	ABL1
FLNA	ABL1
FLNC	ABL1
FOXF2	ABL1
FYB	ABL1
FYN	ABL1
G3BP2	ABL1
GABBR1	ABL1
ABL1	GAD1
GNS	ABL1
GPR45	ABL1
ABL1	GPX1
ABL1	GRB10
ABL1	GRB2
ABL1	GRIN2D
GRIP2	ABL1
GSTZ1	ABL1
GSX2	ABL1
GTF2IRD1	ABL1
GTF3A	ABL1
ABL1	HCK
HCN2	ABL1
HCN4	ABL1
ABL1	HEXA
HNRNPR	ABL1
HOXC8	ABL1
ABL1	HSP90AA1
ABL1	HSP90AB1
HSPA4	ABL1
ABL1	HSPA8
ABL1	INPPL1
ITGB2	ABL1
ABL1	JAK1
ABL1	JAK2
ABL1	JUN
KIFC2	ABL1
ABL1	KIT
LIG3	ABL1
LRBA	ABL1
LRP2	ABL1
ABL1	LTBP2
ABL1	MAP4K1
ABL1	MAP4K5
ABL1	MAPT
MAVS	ABL1
ABL1	MDM2
MED14	ABL1
MED25	ABL1
MEPE	ABL1
ABL1	MICAL1
MKI67	ABL1
MLL4	ABL1
MSH5	ABL1
ABL1	MTOR
ABL1	MUC1
NBEA	ABL1
ABL1	NCF1
ABL1	NCK1
NCKAP5	ABL1
NCKIPSD	ABL1
ABL1	NCOA3
ABL1	NCSTN
ABL1	NEDD4
ABL1	NEDD4L
ABL1	NEDD9
NEK8	ABL1
NFASC	ABL1
NFKBIA	ABL1
ABL1	NFS1
NKX21	ABL1
NOTCH3	ABL1
NPVF	ABL1
ABL1	NTRK1
NXPH3	ABL1
OGN	ABL1
ORC1	ABL1
OSBPL5	ABL1
P2RX7	ABL1
ABL1	PAG1
ABL1	PAK2
PARK2	ABL1
PAX3	ABL1
PCDHA7	ABL1
PCNA	ABL1
ABL1	PDE4D
PDIA2	ABL1
ABL1	PIK3R1
PKD1	ABL1
ABL1	PLCG1
ABL1	PLSCR1
POLD1	ABL1
ABL1	POLR2A
PPP3CA	ABL1
PRDX1	ABL1
PRICKLE3	ABL1
ABL1	PRKCD
ABL1	PRKD1
ABL1	PRKDC
PRX	ABL1
PSMA4	ABL1
PSMA7	ABL1
PSMD4	ABL1
ABL1	PSTPIP1
ABL1	PTPN1
ABL1	PTPN12
ABL1	PTPN18
PTPN4	ABL1
ABL1	PTPN6
ABL1	PXN
ABL1	RAD51
ABL1	RAD52
ABL1	RAD9A
ABL1	RAN
RAPGEF1	ABL1
ABL1	RASA1
ABL1	RB1
ABL1	RFX1
RGS20	ABL1
RIMS1	ABL1
ABL1	RIN1
RIN3	ABL1
ABL1	ROBO1
ABL1	ROS1
RPP38	ABL1
ABL1	RTN4
ABL1	RYBP
SCARF2	ABL1
SEMA7A	ABL1
SEPN1	ABL1
SF3B4	ABL1
ABL1	SFN
ABL1	SH3BP1
ABL1	SH3BP2
SH3KBP1	ABL1
SHANK3	ABL1
SHB	ABL1
SHC1	ABL1
ABL1	SHD
ABL1	SHE
SLC22A3	ABL1
SLC24A1	ABL1
ABL1	SLC9A2
SNX12	ABL1
SNX17	ABL1
SNX3	ABL1
ABL1	SNX8
ABL1	SORBS1
ABL1	SORBS2
SORBS3	ABL1
SOS1	ABL1
ABL1	SOS2
SP1	ABL1
SPRR2A	ABL1
ABL1	SPTA1
SPTAN1	ABL1
ABL1	SRC
ABL1	ST5
STK4	ABL1
STUB1	ABL1
SUV39H2	ABL1
SYNJ2	ABL1
ABL1	TERF1
ABL1	TERT
TGOLN2	ABL1
TLN2	ABL1
TMEM74B	ABL1
TMPO	ABL1
TOP1	ABL1
TOPBP1	ABL1
ABL1	TP53
ABL1	TP73
ABL1	TRAF6
ABL1	TRIM39
TSKS	ABL1
ABL1	TUB
TULP4	ABL1
UBC	ABL1
UHMK1	ABL1
VAV1	ABL1
VPREB1	ABL1
VPS13A	ABL1
ABL1	WASF1
ABL1	WASL
WNK2	ABL1
WRNIP1	ABL1
ABL1	XPO1
ABL1	XRCC6
ABL1	YAP1
ABL1	YTHDC1
ABL1	YWHAB
ABL1	YWHAE
ABL1	YWHAG
ABL1	YWHAH
YWHAQ	ABL1
ABL1	YWHAZ
ABL1	ZAP70
ABL1	ZDHHC16
BCL6	ABL2
ABL2	BCR
C15ORF48	ABL2
ABL2	CAT
ABL2	CRK
ABL2	EGFR
ABL2	EPHB2
ABL2	ERBB2
ABL2	ERBB3
ABL2	ERBB4
FBXO38	ABL2
FYN	ABL2
ABL2	GPX1
GRB2	ABL2
ABL2	HCK
ABL2	HRAS
ABL2	JAK1
MAP3K10	ABL2
MED28	ABL2
NCK1	ABL2
ABL2	NEDD4
ABL2	NEDD4L
OIP5	ABL2
ABL2	ONECUT1
ABL2	PIK3R1
ABL2	PLCG1
PSMA7	ABL2
ABL2	RIN1
ABL2	SIVA1
ABL2	SORBS2
SRC	ABL2
ABL2	TPD52L1
TRIP10	ABL2
ABLIM1	ACTG1
ABLIM1	BEGAIN
ABLIM1	CALCOCO2
ABLIM1	GOLGA2
ABLIM1	HNF4A
ABLIM1	HOOK2
ABLIM1	KCNJ12
ABLIM1	KRT15
ABLIM1	LDOC1
ABLIM1	PEX5
ABLIM1	PLSCR1
ABLIM1	SFN
ABLIM1	SREBF2
ABLIM1	TRAF2
ABLIM1	TSC22D4
ABLIM1	TTN
UBC	ABLIM1
ABLIM1	USHBP1
ABLIM1	VIM
ABLIM1	YWHAG
EGR1	ABLIM2
SREBF2	ABLIM2
ABLIM2	TTN
ABLIM3	ACTC1
ABP1	DAO
ABP1	DNM2
ABP1	FGD1
ACTB	ABRA
ACTC1	ABRA
ABRACL	UBC
ADRA1A	ABR
ABR	AKAP13
ARFGAP1	ABR
ARHGAP1	ABR
ARHGAP10	ABR
ABR	ARHGAP11A
ABR	ARHGAP11B
ABR	ARHGAP12
ABR	ARHGAP15
ABR	ARHGAP17
ABR	ARHGAP18
ABR	ARHGAP19
ABR	ARHGAP20
ARHGAP22	ABR
ARHGAP24	ABR
ARHGAP25	ABR
ABR	ARHGAP26
ARHGAP28	ABR
ABR	ARHGAP29
ABR	ARHGAP30
ABR	ARHGAP4
ARHGAP5	ABR
ABR	ARHGAP6
ARHGAP8	ABR
ABR	ARHGAP9
ARHGDIA	ABR
ABR	ARHGDIB
ABR	ARHGDIG
ABR	ARHGEF11
ABR	ARHGEF12
ARHGEF16	ABR
ABR	ARHGEF17
ABR	ARHGEF18
ABR	ARHGEF2
ABR	ARHGEF3
ABR	ARHGEF4
ABR	ARHGEF6
ABR	ARHGEF7
ABR	ARHGEF9
ABRA	TRAPPC2
BCR	ABR
ABR	C20ORF95
ABR	C5ORF5
ABR	CDC42
CDGAP	ABR
ABR	CENTD1
CENTD2	ABR
ABR	CENTD3
ABR	CHN1
CHN2	ABR
ABR	DEPDC1
DEPDC1B	ABR
ABR	DEPDC7
ABR	DLC1
ABR	ECT2
ABR	ERBB2IP
ABR	FAM13A1
ABR	FGD1
ABR	FGD2
ABR	FGD3
ABR	FGD4
G3BP2	ABR
ABR	GDI1
ABR	GDI2
ABR	GMIP
ABR	GRLF1
ABR	HMHA1
ABR	INPP5B
ABR	ITSN1
ABR	KALRN
KIAA1688	ABR
ABR	MCF2
ABR	MCF2L
ABR	MYO9A
ABR	MYO9B
ABR	NET1
ABR	NGEF
ABR	OBSCN
ABR	OCRL
ABR	OPHN1
ABR	PIK3R2
ABR	PLEKHG2
ABR	PLEKHG5
ABR	PREX1
ABR	RAC1
ABR	RAC2
ABR	RAC3
ABR	RACGAP1
ABR	RALBP1
ABR	RASGRF1
ABR	RASGRF2
ABR	RHOA
ABR	RHOB
ABR	RHOBTB1
ABR	RHOBTB2
ABR	RHOC
ABR	RHOD
ABR	RHOF
ABR	RHOG
ABR	RHOH
ABR	RHOJ
ABR	RHOQ
ABR	RHOT1
ABR	RHOT2
ABR	RHOU
RHOV	ABR
ABR	RICH2
RICS	ABR
ABR	RP13102H20.1
ABR	SH3BP1
ABR	SNX26
ABR	SOS1
ABR	SOS2
ABR	SRGAP1
ABR	SRGAP2
ABR	SRGAP3
ABR	STARD13
ABR	STARD8
ABR	SYDE1
ABR	SYDE2
ABR	TAGAP
TIAM1	ABR
ABR	TRIO
TRIP10	ABR
ABR	VAV1
ABR	VAV2
ABR	VAV3
ABT1	BYSL
ABT1	CIRH1A
DCAF13	ABT1
ABT1	DDX10
ABT1	DDX49
DDX52	ABT1
ABT1	DHX15
ABT1	DKC1
EIF4E	ABT1
ABT1	EMG1
ERO1LB	ABT1
ABT1	FBL
ABT1	HIST1H2AH
HIST1H4A	ABT1
HNF4A	ABT1
IMP3	ABT1
ABT1	IMP4
ABT1	KRR1
MAX	ABT1
ABT1	MPHOSPH10
ABT1	MRPL2
MVD	ABT1
MYC	ABT1
NAT10	ABT1
ABT1	NOC4L
ABT1	NOL10
ABT1	NOL6
ABT1	NOP56
NOP58	ABT1
ABT1	PPAT
ABT1	PRNP
ABT1	PSMA4
PSMA6	ABT1
PSMA7	ABT1
ABT1	RBM34
RPF2	ABT1
RPLP2	ABT1
RRP9	ABT1
TAF1	ABT1
ABT1	TBL3
TBP	ABT1
UBC	ABT1
UTP11L	ABT1
ABT1	UTP15
ABT1	UTP18
ABT1	UTP20
ABT1	WDR3
WDR36	ABT1
WDR46	ABT1
DNTTIP1	ABTB1
RBX1	ABTB1
ABTB1	SMAD2
ABTB1	SMAD9
ABTB2	CUL3
ABTB2	DNTT
ABTB2	EEF1A1
ABTB2	RBX1
ABTB2	TAF1
UBC	ABTB2
ACOX1	ACAA1
ACSF3	ACAA1
ACSS2	ACAA1
ADSL	ACAA1
BCKDK	ACAA1
COQ6	ACAA1
DIP2B	ACAA1
HIBCH	ACAA1
HMGCR	ACAA1
HMGCS1	ACAA1
HSD17B4	ACAA1
KMO	ACAA1
PEX7	ACAA1
SLC27A2	ACAA1
SQLE	ACAA1
TXNDC11	ACAA1
UBC	ACAA1
WDR5	ACAA1
HNF4A	ACAA2
ACAA2	LAMTOR5
SCP2	ACAA2
UBC	ACAA2
ACACA	ACLY
ACACA	ACOX1
ACACA	ACSF3
ACSL4	ACACA
ACACA	ACSS2
ACACA	ACTR2
ACACA	ADK
AHSA1	ACACA
AKR1B10	ACACA
ACACA	APRT
ACACA	ARF1
ARHGAP15	ACACA
ACACA	ARPC2
ACACA	ARRB1
ASL	ACACA
ATP5C1	ACACA
ACACA	ATP6V1D
ACACA	ATP6V1E1
ACACA	ATXN1
BCKDK	ACACA
ACACA	BRCA1
ACACA	CCT2
CCT3	ACACA
ACACA	CCT6A
ACACA	CDS1
CHCHD4	ACACA
ACACA	CHGB
CIAO1	ACACA
ACACA	CNDP2
COPA	ACACA
ACACA	COPB2
ACACA	CSNK2A1
ACACA	CSNK2A2
DDX47	ACACA
ACACA	DDX6
DHDDS	ACACA
DIP2B	ACACA
ACACA	DLST
ACACA	DMC1
ACACA	DNAJA3
ACACA	DOHH
DPM1	ACACA
ACACA	ECM29
EIF2S3	ACACA
EIF5A	ACACA
ACACA	FAAH
ACACA	GALT
GCH1	ACACA
ACACA	GFPT2
GLO1	ACACA
GNL2	ACACA
ACACA	GPN1
HIBCH	ACACA
ACACA	HLCS
ACACA	IARS
ACACA	IDH1
IDH2	ACACA
IDH3A	ACACA
IDH3G	ACACA
ACACA	IKBKAP
ILK	ACACA
ACACA	LARS
ACACA	MCC
ACACA	MCCC1
ACACA	MDH2
ACACA	ME1
MLLT1	ACACA
MLLT3	ACACA
MLST8	ACACA
ACACA	MRPS2
MYC	ACACA
NDUFAB1	ACACA
NOM1	ACACA
NPM1	ACACA
ACACA	NUS1
ACACA	OLA1
ACACA	OXSM
PC	ACACA
ACACA	PDHB
ACACA	PFKL
ACACA	PGD
ACACA	PIKFYVE
PM20D1	ACACA
PMM2	ACACA
POLE2	ACACA
POLR1A	ACACA
ACACA	POLR1B
ACACA	POLR1C
ACACA	POLR1D
ACACA	POLR1E
POLR2E	ACACA
ACACA	POLR2F
ACACA	POLR3A
ACACA	POLR3B
ACACA	POLR3F
ACACA	POLR3H
ACACA	PPID
PPP6C	ACACA
ACACA	PRKAA1
ACACA	PRKAA2
ACACA	PSMB2
PSMB3	ACACA
ACACA	PSMC6
PSMD8	ACACA
PYGL	ACACA
ACACA	Q96N86
Q9BU08	ACACA
QRSL1	ACACA
ACACA	RDH8
ACACA	RNASEH2A
RPS20	ACACA
RPSA	ACACA
ACACA	RRM2
RUVBL2	ACACA
ACACA	SIRT1
SIRT7	ACACA
ACACA	SLC27A2
SLC36A1	ACACA
SMC4	ACACA
SOD2	ACACA
SRP54	ACACA
SRR	ACACA
STIP1	ACACA
ACACA	SUCLG1
ACACA	TMEM184C
UBC	ACACA
ACACA	VAC14
VDAC3	ACACA
WDR59	ACACA
ACLY	ACACB
ACACB	CD9
ACACB	EIF2AK2
ACACB	HLCS
PRKAA2	ACACB
ACACB	PRKAB2
PRKAG2	ACACB
UBC	ACACB
UBC	ACAD10
TBKBP1	ACAD11
ACADSB	ACAD8
BCKDHA	ACAD8
BCKDHB	ACAD8
DBT	ACAD8
DLD	ACAD8
ACAD8	ETS1
HNF4A	ACAD8
MAX	ACAD8
ACAD8	MED8
MYC	ACAD8
TAF1	ACAD8
ACAD8	TSG101
ACAD9	EGR1
ACAD9	ICT1
ACAD9	OTUD7B
ACAD9	UBC
ECHS1	ACADL
ACADL	ETFA
ETFB	ACADL
HADHA	ACADL
ACADL	HADHB
ACADL	UBC
ACADM	ACADS
CALM1	ACADM
ACADM	DECR1
ECHS1	ACADM
ACADM	ETFA
ETFB	ACADM
HADHA	ACADM
ACADM	HADHB
ACADM	SDHA
ACADM	SDHB
ACADM	SDHC
ACADM	SDHD
ACADM	SUMO4
ACADM	TAF1
UBC	ACADM
USP20	ACADM
USP50	ACADM
ACADSB	ACADS
ACADS	ACADVL
ACADS	ACLY
ACADS	ADAM10
ACADSB	BCKDHA
ACADSB	BCKDHB
ACADSB	DBT
ACADSB	DLD
ACADSB	HNF4A
ACADSB	TAF1
UBC	ACADSB
ACADSB	USP19
ECHS1	ACADS
ACADS	ETFA
ETFB	ACADS
HADHA	ACADS
ACADS	HADHB
ACADS	IRF7
ACADVL	CPSF4
ACADVL	ETFA
ETFB	ACADVL
ACADVL	GPHN
HADHA	ACADVL
ACADVL	HADHB
ACADVL	HNF4A
ICT1	ACADVL
ACADVL	PEX19
ACADVL	RPSA
SOCS3	ACADVL
ACADVL	TRAPPC3
UBC	ACADVL
ACAN	ADAMTS1
ACAN	ADAMTS4
ADAMTS5	ACAN
ACAN	CTSB
ACAN	FBLN1
ACAN	FBLN2
ACAN	HAPLN1
LUM	ACAN
ACAN	MMP1
ACAN	MMP14
MMP19	ACAN
ACAN	MMP2
ACAN	MMP20
ACAN	MMP3
ACAN	MMP8
ACAN	TNFAIP6
ACAN	TNR
ACAN	VCAN
AKT1	ACAP1
CLTC	ACAP1
GRB2	ACAP1
ACAP1	IFFO1
ITGB1	ACAP1
NCK1	ACAP1
NOD1	ACAP1
NOD2	ACAP1
Q9NWP4	ACAP1
SLC2A4	ACAP1
SRC	ACAP1
TFRC	ACAP1
VAMP3	ACAP1
ACAP2	CBX1
ACAP2	LMNB1
ACAP3	EIF6
ITGB3BP	ACAP3
SLC35G2	ACAP3
TAB1	ACAP3
ACAT1	ACOX1
ACSF3	ACAT1
ACAT1	ACSS2
ADHFE1	ACAT1
ACAT1	ADK
ACAT1	ADSL
AGXT	ACAT1
ASL	ACAT1
ACAT1	ATIC
BCKDK	ACAT1
BYSL	ACAT1
CKS1B	ACAT1
ACAT1	CNDP2
ACAT1	COQ6
ACAT1	CS
CTH	ACAT1
ACAT1	DARS
DIP2B	ACAT1
ACAT1	EIF1B
EIF3A	ACAT1
ACAT1	EIF3G
ACAT1	EIF3I
EIF5A	ACAT1
ACAT1	FDPS
FH	ACAT1
ACAT1	GARS
GH1	ACAT1
GOT1	ACAT1
GTF2H3	ACAT1
ACAT1	HDAC5
HDLBP	ACAT1
HIBCH	ACAT1
HLAB	ACAT1
ACAT1	HLAC
ACAT1	HMGCR
HMGCS1	ACAT1
ACAT1	HMGCS2
HSD17B10	ACAT1
ACAT1	HSD17B4
ACAT1	IARS
ACAT1	KARS
ACAT1	KMO
ACAT1	LARS
ACAT1	MCC
ACAT1	MDH2
MPG	ACAT1
MPI	ACAT1
ACAT1	MTHFD1
ACAT1	NARS
ACAT1	OAT
ACAT1	OLA1
ACAT1	OXCT1
ACAT1	PABPC1
PCCA	ACAT1
ACAT1	PCCB
ACAT1	PFAS
ACAT1	PFKL
PGM1	ACAT1
PLS3	ACAT1
PPIF	ACAT1
PRMT5	ACAT1
PRPF31	ACAT1
PRPF4	ACAT1
PRPF6	ACAT1
PSMD10	ACAT1
PYGL	ACAT1
RAD21	ACAT1
ACAT1	RHOA
ACAT1	SEPT9
SIRT7	ACAT1
[truncated: 174,701 more rows]
